# Supplementary material for: Modification of the association between experience of economic distress during the COVID-19 pandemic and behavioral health outcomes by availability of emergency cash reserves: findings from a nationally-representative survey in Thailand
Source: PeerJ. 2022 Apr 20;10:e13307. doi: 10.7717/peerj.13307 (PMC9034704; doi:10.7717/peerj.13307)
Supplement: Supplemental Information 2 [file peerj-10-13307-s002.csv]

ID	Area	Province	Q1	Q2	Q5	Q7	Q9	Q10_1A	Q10_1B	Q10_2A	Q10_2B	Q10_3A	Q10_3B	Q10_4A	Q10_4B	Q10_5A	Q10_5B	Q10_6A	Q10_6B	Q10_7A	Q10_7B	Q10_8A	Q10_8B	Q11_1	Q11_2	Q11_3	Q11_4	Q11_5	Q11_6	Q11_7	Q11_8	Q11_9	Q11_10	Q11_10Other	Q11_99	Q13GAD_1	Q13GAD_2	Q13GAD_3	Q13GAD_4	Q13GAD_5	Q13GAD_6	Q13GAD_7	Q13PHQ_1	Q13PHQ_2	Q14	Q15	Q16	Q17	Q18
1	1	Bangkok	1	1	1	2	9	1	2	2	888	2	888	2	888	2	888	2	888	1	1	2	888	0	0	0	0	0	1	0	0	0	0	888	0	2	1	0	0	0	0	0	0	0	3	4	0	5	0
2	1	Bangkok	1	1	2	3	2	2	888	1	2	1	1	1	1	1	1	2	888	1	2	2	888	0	0	1	0	1	0	0	1	0	0	888	0	1	2	1	2	2	2	2	3	2	2	1	0	3	1
3	1	Bangkok	1	1	2	3	1	2	888	2	888	2	888	2	888	1	2	2	888	1	2	2	888	0	0	0	0	1	0	0	0	0	0	888	0	1	0	0	1	1	1	1	1	0	2	2	0	3	1
4	1	Bangkok	1	1	2	3	1	1	2	2	888	2	888	2	888	2	888	2	888	2	888	2	888	0	0	0	0	1	0	0	0	0	0	888	0	1	0	0	1	1	0	0	1	0	3	4	0	5	0
5	1	Bangkok	1	1	2	3	1	2	888	2	888	2	888	2	888	1	2	2	888	2	888	2	888	0	0	1	0	1	0	0	1	0	0	888	0	0	0	0	0	0	0	0	0	0	3	4	0	9	0
6	1	Bangkok	1	1	2	2	2	2	888	1	2	2	888	2	888	1	2	2	888	2	888	2	888	1	0	0	0	0	0	0	1	0	0	888	0	0	0	0	0	0	0	0	0	0	3	4	0	5	1
7	1	Bangkok	1	1	1	1	888	2	888	1	2	2	888	2	888	2	888	2	888	2	888	2	888	1	0	1	0	0	0	0	1	0	0	888	0	1	0	0	0	0	0	1	1	0	1	888	0	5	1
8	1	Bangkok	1	1	1	2	1	2	888	1	2	2	888	2	888	2	888	2	888	2	888	2	888	1	0	1	0	0	0	0	0	0	0	888	0	1	0	0	0	0	0	0	1	0	3	4	2	5	1
9	1	Bangkok	1	1	2	3	2	2	888	2	888	1	1	2	888	2	888	2	888	2	888	2	888	0	0	0	0	1	0	0	0	0	0	888	0	0	0	0	0	0	0	0	0	0	3	4	0	4	1
10	1	Bangkok	1	1	1	1	888	2	888	2	888	2	888	2	888	2	888	2	888	1	1	2	888	0	0	0	0	1	0	0	0	0	0	888	0	0	0	0	0	0	1	0	1	0	1	888	0	4	0
11	1	Bangkok	1	1	2	1	888	1	2	2	888	1	1	1	1	2	888	1	2	1	1	2	888	0	0	0	0	0	0	0	0	1	0	888	0	0	0	0	0	0	0	0	1	1	3	4	0	5	0
12	1	Bangkok	1	1	2	3	2	2	888	2	888	2	888	2	888	2	888	2	888	2	888	2	888	0	0	1	0	0	0	0	0	0	0	888	0	1	0	0	0	0	0	0	0	0	1	888	1	5	1
13	1	Bangkok	1	1	1	1	888	2	888	2	888	2	888	2	888	2	888	2	888	2	888	2	888	0	0	0	0	1	0	0	0	0	0	888	0	0	0	0	0	0	1	1	0	0	1	888	0	5	0
14	1	Bangkok	1	1	2	3	2	2	888	2	888	2	888	2	888	2	888	2	888	2	888	2	888	0	0	1	0	0	0	0	0	0	0	888	0	1	0	0	0	0	0	0	1	0	1	888	2	3	1
15	1	Bangkok	1	1	2	4	2	1	2	2	888	2	888	1	2	1	1	2	888	2	888	2	888	0	0	0	0	1	1	0	0	0	0	888	0	2	0	0	0	0	1	0	0	1	1	888	2	5	1
16	1	Bangkok	1	1	2	2	9	1	2	2	888	2	888	2	888	2	888	2	888	2	888	2	888	0	0	0	0	1	0	0	0	0	0	888	0	1	0	0	1	1	1	1	0	0	3	4	0	5	1
17	1	Bangkok	1	1	2	2	2	2	888	2	888	2	888	2	888	2	888	2	888	2	888	2	888	0	0	1	0	0	0	0	1	0	0	888	0	0	0	0	0	0	0	0	0	0	3	1	0	5	1
18	1	Bangkok	1	1	2	1	888	2	888	2	888	1	1	2	888	2	888	2	888	2	888	2	888	0	1	0	0	0	0	0	0	0	0	888	0	0	0	0	0	0	0	0	1	0	1	888	0	2	1
19	1	Bangkok	1	1	2	2	2	2	888	2	888	2	888	2	888	2	888	2	888	2	888	2	888	0	0	0	0	1	0	0	0	0	0	888	0	1	0	0	0	0	0	0	0	0	1	888	1	5	1
20	1	Bangkok	1	1	2	3	2	1	1	2	888	1	2	2	888	1	1	2	888	2	888	2	888	0	0	1	0	1	0	0	0	0	0	888	0	0	0	0	0	0	0	0	0	0	3	4	0	4	1
21	1	Bangkok	1	1	2	3	2	1	2	2	888	2	888	2	888	2	888	2	888	2	888	2	888	0	0	0	0	1	0	0	0	0	0	888	0	0	0	0	0	0	0	0	1	0	3	1	0	4	0
22	1	Bangkok	1	1	2	3	2	1	2	2	888	2	888	1	1	1	2	2	888	2	888	1	2	0	0	1	0	0	0	0	0	0	0	888	0	3	1	0	0	0	0	0	1	1	3	4	1	5	1
23	1	Bangkok	1	1	2	2	1	2	888	1	1	2	888	2	888	1	1	2	888	2	888	2	888	0	0	0	0	1	0	0	0	1	0	888	0	1	0	1	0	0	0	1	0	0	3	1	1	3	0
24	1	Bangkok	1	1	1	3	1	2	888	2	888	2	888	2	888	2	888	2	888	2	888	2	888	0	0	0	0	1	0	0	0	0	0	888	0	1	0	0	0	0	1	0	0	0	3	1	0	3	0
25	1	Bangkok	1	1	1	3	1	2	888	2	888	1	1	1	1	2	888	2	888	1	1	2	888	0	0	0	0	1	0	0	0	0	0	888	0	1	0	0	1	0	1	0	0	1	3	4	0	3	1
26	1	Bangkok	1	1	1	3	1	2	888	2	888	2	888	2	888	2	888	2	888	2	888	2	888	0	0	1	0	1	0	0	0	0	0	888	0	0	0	0	0	0	0	1	1	0	1	888	0	5	0
27	1	Bangkok	1	1	1	1	888	1	1	1	1	1	9	2	888	2	888	2	888	1	1	2	888	0	0	0	0	1	0	0	0	0	0	888	0	2	1	1	0	0	0	0	0	0	1	888	1	1	1
28	1	Bangkok	1	1	1	2	1	1	1	1	1	1	1	1	1	1	1	2	888	1	1	2	888	0	0	0	0	1	0	0	0	0	0	888	0	1	1	1	1	1	0	0	1	1	3	4	0	1	1
29	1	Bangkok	1	1	1	2	1	2	888	1	2	2	888	2	888	2	888	2	888	2	888	2	888	0	0	0	0	1	0	0	0	0	0	888	0	0	0	0	0	0	0	0	0	0	1	888	2	5	1
30	1	Bangkok	1	1	1	2	1	1	1	1	1	2	888	2	888	2	888	2	888	1	1	2	888	0	0	0	1	1	0	0	1	0	0	888	0	2	1	2	1	0	1	1	1	0	2	1	2	4	1
31	1	Bangkok	1	1	1	2	1	1	1	1	1	1	1	2	888	1	1	2	888	2	888	2	888	0	0	0	0	1	0	1	0	0	0	888	0	0	0	0	0	0	0	0	0	0	3	2	0	3	0
32	1	Bangkok	1	1	1	2	1	2	888	2	888	1	1	2	888	2	888	2	888	2	888	2	888	0	0	0	0	1	0	0	0	0	0	888	0	0	0	1	0	0	1	1	0	0	1	888	0	4	0
33	1	Bangkok	1	1	1	2	1	1	1	1	1	1	1	2	888	1	1	1	1	1	1	2	888	0	0	0	0	1	0	0	0	0	0	888	0	2	0	0	0	0	1	1	0	1	1	888	3	5	1
34	1	Bangkok	1	1	1	1	888	1	1	1	1	2	888	1	1	2	888	2	888	1	1	2	888	0	0	0	0	1	0	0	0	0	0	888	0	1	0	0	0	0	0	0	0	0	3	2	1	3	0
35	1	Bangkok	1	1	1	1	888	2	888	2	888	2	888	2	888	2	888	2	888	2	888	2	888	0	0	1	0	0	0	1	0	0	0	888	0	3	1	2	2	2	2	1	2	2	1	888	2	3	1
36	1	Bangkok	1	1	1	1	888	2	888	2	888	2	888	2	888	2	888	2	888	2	888	2	888	0	0	1	0	0	0	0	0	0	0	888	0	0	0	0	0	0	0	0	0	0	1	888	0	5	1
37	1	Bangkok	1	1	1	2	1	2	888	1	1	1	2	2	888	1	2	2	888	2	888	2	888	0	0	0	0	1	0	1	0	0	0	888	0	1	1	1	1	0	1	0	2	2	3	2	1	4	0
38	1	Bangkok	1	1	2	3	2	1	1	2	888	2	888	2	888	2	888	2	888	2	888	2	888	0	0	0	0	1	1	0	1	0	0	888	0	1	0	0	0	0	0	0	1	0	3	1	0	3	1
39	1	Bangkok	1	1	1	1	888	1	1	2	888	1	1	1	1	1	1	1	1	1	2	2	888	0	0	0	0	1	0	0	0	0	0	888	0	2	1	1	2	0	2	1	1	1	1	888	1	5	0
40	2	Bangkok	1	1	1	1	888	2	888	2	888	1	1	1	1	1	1	1	1	1	1	2	888	0	0	0	0	1	0	0	0	0	0	888	0	3	3	3	3	2	2	2	2	3	3	1	0	2	0
41	1	Bangkok	1	1	2	1	888	1	1	2	888	2	888	1	1	1	1	2	888	1	1	2	888	0	0	0	0	0	1	0	0	0	0	888	0	2	2	1	1	0	1	1	2	1	3	4	0	3	1
42	1	Bangkok	1	1	2	3	2	2	888	2	888	1	1	1	2	1	1	2	888	2	888	2	888	0	0	1	0	0	0	0	0	0	0	888	0	0	0	0	0	0	0	0	0	0	3	1	0	5	0
43	3	Bangkok	1	1	1	4	2	2	888	2	888	2	888	2	888	2	888	2	888	2	888	2	888	0	0	1	0	1	0	0	0	0	0	888	0	1	0	0	0	1	1	1	1	0	1	888	1	5	1
44	1	Bangkok	1	1	2	3	2	2	888	2	888	2	888	2	888	2	888	2	888	2	888	2	888	0	0	1	0	1	0	0	0	0	0	888	0	1	0	0	1	0	0	0	0	0	3	4	0	4	1
45	1	Bangkok	1	1	1	2	1	1	1	2	888	2	888	2	888	2	888	2	888	2	888	2	888	0	0	1	0	0	0	0	0	0	0	888	0	1	0	0	0	1	0	0	1	0	3	1	0	3	9
46	3	Bangkok	1	1	2	3	2	2	888	2	888	2	888	1	1	2	888	2	888	1	1	2	888	0	0	0	0	1	0	0	0	0	0	888	0	1	0	0	0	0	0	0	1	0	3	4	0	4	1
47	1	Bangkok	1	1	2	2	1	2	888	2	888	2	888	2	888	1	2	1	1	1	1	2	888	0	0	0	0	1	0	0	0	0	0	888	0	1	0	0	0	0	1	1	1	1	1	888	1	3	1
48	1	Bangkok	1	1	1	1	888	2	888	2	888	2	888	2	888	2	888	2	888	2	888	2	888	0	0	1	0	0	0	0	0	0	0	888	0	0	0	0	0	0	1	0	1	0	1	888	1	5	0
49	1	Bangkok	1	1	1	2	1	1	1	2	888	1	1	1	1	2	888	2	888	1	1	2	888	0	0	0	0	1	0	0	0	0	0	888	0	1	0	0	0	0	1	0	0	0	3	1	0	4	1
50	1	Bangkok	1	1	1	2	1	1	1	2	888	2	888	1	1	2	888	2	888	1	1	2	888	0	0	0	0	1	0	0	0	0	0	888	0	0	0	0	0	0	0	0	0	0	3	4	0	2	1
51	1	Bangkok	1	1	1	2	1	1	1	1	1	1	1	1	1	1	1	2	888	1	1	2	888	0	0	0	0	0	0	0	1	0	0	888	0	2	2	2	2	2	1	1	1	1	3	1	2	3	0
52	2	Bangkok	1	1	1	3	1	2	888	2	888	2	888	1	2	1	2	2	888	2	888	2	888	0	0	0	0	1	0	0	0	0	0	888	0	1	0	0	0	0	1	0	0	0	3	4	0	4	1
53	3	Bangkok	1	1	1	3	1	1	1	2	888	1	1	1	1	2	888	2	888	1	2	2	888	0	0	0	0	0	0	0	0	1	0	888	0	0	0	0	0	0	0	0	0	0	3	1	0	4	1
54	1	Bangkok	1	1	1	1	888	1	1	2	888	1	1	1	1	1	1	2	888	1	1	2	888	0	0	0	0	1	0	0	1	0	0	888	0	1	1	1	0	0	0	0	0	0	3	4	1	4	1
55	1	Bangkok	1	1	1	1	888	2	888	2	888	1	1	1	1	1	1	2	888	1	1	2	888	0	0	0	0	1	0	0	1	0	0	888	0	0	0	0	1	0	1	0	1	1	1	888	0	5	0
56	2	Bangkok	1	1	1	2	1	2	888	2	888	1	1	2	888	1	1	2	888	1	1	2	888	0	0	0	0	1	0	0	0	0	0	888	0	0	0	0	0	0	0	0	0	0	3	4	0	3	1
57	1	Bangkok	1	1	1	1	888	1	1	1	1	1	1	1	1	1	1	2	888	1	1	2	888	0	0	1	0	1	0	0	0	0	0	888	0	1	0	1	2	0	1	1	0	0	3	4	0	2	0
58	1	Bangkok	1	1	1	1	888	2	888	2	888	2	888	2	888	2	888	2	888	2	888	2	888	0	0	0	0	1	0	0	0	0	0	888	0	0	0	0	0	0	0	0	1	0	3	1	1	3	0
59	1	Bangkok	1	1	1	1	888	1	1	2	888	1	2	2	888	2	888	2	888	2	888	2	888	0	0	0	0	1	0	0	0	0	0	888	0	1	0	1	0	0	0	0	0	0	1	888	3	5	1
60	1	Bangkok	1	1	1	2	1	2	888	2	888	2	888	2	888	1	2	2	888	2	888	2	888	0	0	0	0	1	1	0	0	0	0	888	0	0	0	0	0	0	0	0	1	0	3	4	0	4	1
61	1	Bangkok	1	1	1	2	1	1	1	1	2	2	888	2	888	1	1	2	888	2	888	2	888	0	0	0	0	0	0	1	0	0	0	888	0	1	1	1	1	1	0	0	0	0	3	4	0	5	0
62	1	Bangkok	1	1	1	3	1	2	888	2	888	2	888	2	888	1	1	2	888	1	1	2	888	0	0	0	0	1	0	0	1	0	0	888	0	1	0	0	0	0	0	1	0	0	3	1	0	2	1
63	1	Bangkok	1	1	1	4	1	1	1	2	888	2	888	2	888	2	888	2	888	2	888	2	888	0	0	0	0	0	0	0	1	0	0	888	0	0	0	0	0	0	0	0	1	0	3	4	3	5	0
64	1	Bangkok	1	1	1	3	1	1	2	2	888	2	888	2	888	1	1	2	888	1	2	2	888	0	0	0	0	0	0	0	1	0	0	888	0	0	0	0	0	0	0	0	0	0	2	1	0	4	1
65	1	Bangkok	1	1	2	3	1	1	1	2	888	2	888	2	888	1	2	2	888	2	888	2	888	0	0	0	0	0	0	0	1	0	0	888	0	1	1	0	0	0	0	0	1	1	3	4	0	5	1
66	3	Bangkok	1	1	1	2	1	2	888	2	888	1	1	2	888	1	1	2	888	1	1	2	888	0	0	0	0	1	0	0	1	0	0	888	0	1	0	0	0	0	0	0	0	0	3	4	0	2	1
67	1	Bangkok	1	1	1	2	1	2	888	2	888	2	888	2	888	2	888	2	888	1	2	2	888	0	0	1	0	0	0	0	0	0	0	888	0	0	0	0	0	0	1	0	1	0	3	4	0	4	1
68	1	Bangkok	1	1	1	2	1	2	888	2	888	2	888	2	888	2	888	2	888	1	1	2	888	0	0	0	0	1	0	0	0	0	0	888	0	1	1	1	1	0	1	0	2	1	1	888	1	1	0
69	2	Bangkok	1	1	1	2	1	1	1	2	888	1	1	2	888	1	2	2	888	2	888	2	888	0	0	1	0	0	0	0	0	0	0	888	0	1	1	1	1	0	1	1	1	1	1	888	0	4	1
70	1	Bangkok	1	1	1	1	888	2	888	2	888	2	888	2	888	1	1	2	888	1	1	2	888	0	0	0	0	1	0	0	0	0	0	888	0	1	1	0	0	0	2	0	0	0	1	888	0	5	1
71	1	Bangkok	1	1	1	1	888	1	1	1	1	2	888	2	888	2	888	2	888	2	888	2	888	0	0	0	0	1	0	0	0	0	0	888	0	0	0	0	0	0	1	0	0	0	1	888	1	4	1
72	1	Bangkok	1	1	1	1	888	1	1	2	888	2	888	2	888	2	888	2	888	2	888	2	888	0	0	1	0	0	0	0	0	0	0	888	0	2	1	1	0	0	0	0	0	0	1	888	2	3	1
73	3	Bangkok	1	1	1	1	888	1	1	1	1	1	1	1	1	1	1	2	888	2	888	1	1	0	0	0	0	0	0	0	1	0	0	888	0	1	0	0	0	0	1	0	1	0	1	888	0	5	0
74	3	Bangkok	1	1	1	2	1	2	888	2	888	2	888	2	888	2	888	2	888	2	888	2	888	0	0	0	0	0	0	0	1	0	0	888	0	1	0	0	1	0	1	1	1	0	1	888	1	3	1
75	1	Bangkok	1	1	1	2	1	1	1	2	888	2	888	2	888	2	888	2	888	2	888	2	888	0	0	0	0	1	0	0	0	0	0	888	0	1	1	1	1	1	1	1	0	1	3	1	0	5	1
76	2	Bangkok	1	1	1	1	888	2	888	2	888	2	888	1	2	2	888	2	888	2	888	2	888	0	0	0	0	1	0	0	0	0	0	888	0	0	0	0	0	0	0	0	0	0	1	888	3	4	0
77	1	Bangkok	1	1	1	1	888	1	2	1	2	2	888	2	888	1	2	2	888	2	888	2	888	0	0	1	0	0	0	0	0	0	0	888	0	0	0	0	0	0	0	0	0	0	1	888	1	5	0
78	1	Bangkok	1	1	1	2	1	2	888	1	2	2	888	2	888	1	1	2	888	1	2	2	888	0	1	0	0	1	0	0	1	0	0	888	0	1	0	0	0	0	0	0	1	0	3	4	2	5	1
80	1	Bangkok	1	0	888	888	888	2	888	2	888	2	888	2	888	1	1	2	888	1	1	2	888	0	0	0	0	1	0	0	1	0	0	888	0	0	0	1	1	1	1	1	0	0	2	1	1	3	0
81	1	Bangkok	1	0	888	888	888	1	1	1	1	1	1	1	1	1	1	1	1	2	888	1	1	0	0	0	0	0	0	0	1	0	0	888	0	3	1	3	3	0	1	2	2	2	3	1	3	5	0
82	1	Bangkok	1	0	888	888	888	2	888	2	888	2	888	2	888	2	888	2	888	1	1	2	888	0	0	0	0	1	0	0	0	0	0	888	0	1	0	0	1	0	0	0	0	1	1	888	1	3	0
83	1	Bangkok	1	0	888	888	888	1	1	2	888	1	1	1	1	1	1	2	888	2	888	2	888	0	0	0	0	1	0	0	0	0	0	888	0	1	1	1	2	1	3	0	0	1	3	1	0	4	0
85	1	Bangkok	1	0	888	888	888	2	888	1	2	2	888	2	888	2	888	2	888	2	888	2	888	0	0	0	0	0	0	0	1	0	0	888	0	1	0	1	0	0	0	0	1	0	1	888	0	4	1
86	1	Bangkok	0	888	888	888	888	1	2	2	888	2	888	2	888	2	888	2	888	2	888	2	888	0	0	1	0	0	0	0	0	0	0	888	0	0	0	0	0	0	0	0	1	0	1	888	0	3	1
87	1	Bangkok	0	888	888	888	888	1	1	2	888	1	1	1	1	2	888	2	888	1	1	2	888	0	0	0	0	0	0	0	0	1	0	888	0	2	1	1	2	1	0	0	1	1	1	888	0	2	1
88	1	Bangkok	0	888	888	888	888	1	1	2	888	1	1	1	1	1	1	1	1	1	1	2	888	0	0	0	0	0	0	0	0	1	0	888	0	1	1	1	1	0	0	0	1	1	1	888	0	3	1
89	1	Bangkok	1	0	888	888	888	1	1	2	888	2	888	2	888	1	1	2	888	1	1	2	888	0	0	0	0	1	0	0	0	0	0	888	0	1	0	0	0	1	0	0	1	1	1	888	1	2	1
90	1	Bangkok	0	888	888	888	888	1	1	2	888	1	1	1	2	1	1	2	888	1	1	2	888	0	0	0	0	0	0	0	0	1	0	888	0	2	2	2	2	2	1	3	2	2	1	888	0	9	0
91	1	Bangkok	0	888	888	888	888	1	1	2	888	2	888	2	888	1	1	2	888	1	1	2	888	0	0	0	0	0	1	0	1	0	0	888	0	0	0	0	0	0	0	1	1	1	1	888	0	3	1
92	1	Bangkok	1	0	888	888	888	1	2	2	888	2	888	2	888	2	888	2	888	2	888	2	888	0	1	0	0	1	0	0	0	0	0	888	0	3	1	1	1	0	1	1	1	1	1	888	3	3	1
93	1	Bangkok	1	0	888	888	888	2	888	2	888	1	1	1	1	1	1	2	888	2	888	2	888	0	0	0	0	0	0	0	1	0	0	888	0	2	1	1	1	1	1	2	2	2	1	888	2	5	1
94	1	Bangkok	1	0	888	888	888	2	888	1	2	2	888	2	888	2	888	2	888	1	2	2	888	0	0	0	0	1	0	0	0	0	0	888	0	1	0	0	0	0	0	0	1	1	3	4	0	4	1
95	1	Bangkok	1	0	888	888	888	1	1	1	1	1	1	1	1	1	1	2	888	2	888	2	888	0	0	0	0	0	0	0	1	0	0	888	0	2	2	2	2	2	2	2	2	1	2	1	3	5	0
96	1	Bangkok	1	0	888	888	888	2	888	2	888	2	888	1	2	1	2	2	888	2	888	2	888	0	0	0	0	0	0	0	1	0	0	888	0	1	1	2	1	1	0	0	0	0	1	888	3	2	1
97	1	Bangkok	1	0	888	888	888	2	888	2	888	1	1	2	888	1	1	2	888	1	1	2	888	0	0	0	0	1	0	0	0	0	0	888	0	1	0	1	1	0	0	1	1	0	3	4	0	5	1
98	1	Bangkok	1	0	888	888	888	2	888	1	2	1	1	1	1	1	1	2	888	1	1	2	888	0	0	0	0	1	0	0	0	0	0	888	0	1	0	0	1	0	1	0	1	1	1	888	0	5	1
99	1	Bangkok	1	0	888	888	888	2	888	1	1	2	888	2	888	2	888	2	888	2	888	2	888	0	0	0	0	1	0	0	0	0	0	888	0	1	0	0	0	0	0	0	1	0	3	1	0	4	1
100	1	Bangkok	1	0	888	888	888	2	888	2	888	2	888	2	888	2	888	2	888	2	888	2	888	0	0	0	0	1	0	0	0	0	0	888	0	0	0	0	0	0	0	0	0	0	2	1	3	4	1
101	1	Bangkok	1	0	888	888	888	1	1	2	888	2	888	2	888	1	1	2	888	1	1	2	888	0	0	0	0	1	0	0	0	0	0	888	0	1	0	0	1	1	1	0	1	1	1	888	2	2	1
102	1	Bangkok	0	888	888	888	888	1	1	2	888	1	1	1	1	1	1	2	888	1	1	1	2	0	0	0	0	0	0	0	1	0	0	888	0	2	2	2	1	0	0	0	1	1	1	888	0	2	1
103	3	Bangkok	1	0	888	888	888	1	1	1	1	2	888	2	888	1	1	2	888	1	1	2	888	0	0	1	0	0	0	0	0	0	0	888	0	0	0	0	0	0	0	0	1	1	1	888	0	5	1
104	1	Bangkok	1	0	888	888	888	1	1	1	1	1	1	1	1	1	1	2	888	1	1	2	888	0	0	0	0	1	0	0	0	0	0	888	0	1	1	1	0	1	1	0	0	0	3	1	0	3	1
105	1	Bangkok	0	888	888	888	888	1	1	2	888	2	888	2	888	2	888	2	888	2	888	2	888	0	0	0	1	0	0	0	0	0	0	888	0	0	0	0	0	0	1	0	0	0	1	888	1	3	1
106	2	Bangkok	1	0	888	888	888	1	1	2	888	1	1	1	2	2	888	2	888	2	888	2	888	0	0	1	0	0	0	0	0	0	0	888	0	0	0	0	0	0	0	0	0	0	3	1	2	8	1
107	1	Bangkok	1	0	888	888	888	1	1	1	1	2	888	2	888	1	1	1	1	2	888	2	888	0	1	0	0	0	0	0	0	0	0	888	0	2	0	0	0	1	1	0	1	1	3	1	0	4	1
108	1	Bangkok	0	888	888	888	888	2	888	2	888	2	888	1	1	2	888	1	1	1	1	2	888	0	0	0	0	1	0	0	0	0	0	888	0	1	1	2	1	1	0	0	1	2	1	888	2	3	0
109	1	Bangkok	1	0	888	888	888	1	1	2	888	2	888	2	888	9	888	2	888	9	888	2	888	0	0	0	0	1	0	0	0	0	0	888	0	2	0	0	0	0	0	0	0	0	1	888	3	3	1
110	1	Bangkok	1	0	888	888	888	1	1	2	888	2	888	2	888	2	888	2	888	2	888	2	888	0	0	1	0	0	0	0	0	0	0	888	0	1	0	0	0	0	0	0	1	1	3	4	0	5	1
111	1	Bangkok	1	0	888	888	888	2	888	2	888	2	888	2	888	2	888	2	888	2	888	2	888	0	0	1	0	0	0	0	0	0	0	888	0	2	0	1	0	0	0	1	2	0	3	4	3	2	1
112	1	Bangkok	1	0	888	888	888	2	888	2	888	1	1	1	1	1	1	2	888	1	1	2	888	0	0	0	0	1	1	0	0	0	0	888	0	3	2	2	2	0	1	0	1	1	1	888	0	3	0
113	1	Bangkok	1	0	888	888	888	1	1	2	888	1	1	1	1	1	1	2	888	1	1	2	888	0	0	0	1	1	0	0	1	0	0	888	0	1	0	1	0	0	0	0	0	0	1	888	3	5	1
114	1	Bangkok	1	0	888	888	888	1	1	2	888	2	888	1	1	1	1	2	888	1	1	2	888	0	0	0	0	1	0	0	0	0	0	888	0	1	0	0	0	0	0	1	0	0	1	888	0	3	1
115	1	Bangkok	1	0	888	888	888	1	1	2	888	2	888	2	888	2	888	2	888	2	888	2	888	0	0	1	0	1	0	0	0	0	0	888	0	3	2	0	0	0	0	0	1	0	3	4	0	5	1
116	1	Bangkok	0	888	888	888	888	1	1	2	888	1	1	2	888	1	1	1	1	1	1	2	888	0	0	0	0	1	0	0	1	0	0	888	0	3	3	3	1	0	0	0	1	1	1	888	0	3	0
117	1	Bangkok	0	888	888	888	888	2	888	2	888	2	888	2	888	2	888	2	888	1	2	2	888	0	0	1	0	1	0	0	0	0	0	888	0	1	0	0	0	0	0	1	1	0	1	888	0	5	1
118	1	Bangkok	1	0	888	888	888	1	1	2	888	1	1	1	1	1	1	1	1	1	1	2	888	0	0	0	0	1	1	0	0	0	0	888	0	3	3	1	1	1	0	1	2	2	3	3	0	1	1
119	1	Bangkok	1	0	888	888	888	1	1	1	1	1	1	1	1	1	2	1	1	1	1	2	888	0	0	0	0	0	0	1	1	0	0	888	0	1	0	1	0	1	1	1	0	0	1	888	3	5	1
120	1	Bangkok	1	0	888	888	888	2	888	1	1	2	888	2	888	2	888	2	888	2	888	2	888	0	0	0	1	0	0	0	0	0	0	888	0	1	0	0	0	0	0	0	0	0	2	1	0	4	1
121	1	Bangkok	1	0	888	888	888	1	1	2	888	2	888	2	888	2	888	2	888	2	888	2	888	0	0	1	0	1	0	0	0	0	0	888	0	1	1	2	1	0	0	1	1	0	1	888	1	4	1
122	1	Bangkok	1	0	888	888	888	1	1	2	888	1	1	1	1	1	1	2	888	2	888	1	1	0	0	0	0	0	0	0	0	1	0	888	0	1	1	0	0	0	0	0	1	1	1	888	1	3	1
123	2	Bangkok	0	888	888	888	888	1	1	1	1	2	888	1	1	2	888	2	888	2	888	2	888	0	0	0	0	1	0	0	0	0	0	888	0	3	2	2	0	0	1	0	2	0	1	888	0	3	0
124	1	Bangkok	0	888	888	888	888	1	1	2	888	1	1	1	1	1	1	2	888	2	888	2	888	0	0	0	0	0	0	0	1	0	0	888	0	3	3	0	0	0	1	1	0	0	1	888	0	5	0
125	1	Bangkok	1	0	888	888	888	1	2	1	1	1	1	1	1	1	1	2	888	1	1	1	2	0	1	0	0	1	0	0	0	0	0	888	0	1	1	1	3	2	3	0	1	1	3	4	3	2	0
127	3	Bangkok	1	0	888	888	888	2	888	2	888	2	888	2	888	1	1	2	888	2	888	2	888	0	0	0	0	0	0	0	1	0	0	888	0	0	0	0	0	0	0	0	0	0	1	888	0	5	1
128	1	Bangkok	0	888	888	888	888	2	888	2	888	2	888	2	888	1	1	2	888	1	1	2	888	0	0	0	0	1	0	1	0	0	0	888	0	2	1	1	1	1	0	0	0	0	1	888	0	3	1
129	1	Bangkok	0	888	888	888	888	1	1	1	1	1	1	1	1	1	1	2	888	1	1	2	888	0	0	0	0	1	0	0	0	0	0	888	0	3	1	1	0	0	2	1	1	1	1	888	0	3	1
130	1	Bangkok	0	888	888	888	888	2	888	2	888	2	888	2	888	2	888	2	888	2	888	2	888	0	0	0	0	0	0	0	0	1	0	888	0	1	0	0	0	0	0	0	0	0	1	888	3	5	1
131	2	Bangkok	1	0	888	888	888	1	2	2	888	1	1	1	1	1	1	2	888	1	1	2	888	0	0	0	0	1	0	0	0	0	0	888	0	1	0	0	0	0	0	0	1	1	3	4	0	3	0
132	1	Bangkok	1	0	888	888	888	1	1	1	1	1	1	1	1	1	1	2	888	1	1	2	888	0	0	0	0	1	0	0	0	0	0	888	0	1	1	1	1	1	2	1	2	1	1	888	1	3	1
133	1	Bangkok	0	888	888	888	888	2	888	2	888	1	1	1	1	1	1	1	1	1	1	2	888	0	0	0	0	1	0	0	0	0	0	888	0	0	0	0	0	0	0	0	0	0	1	888	0	5	1
134	1	Bangkok	0	888	888	888	888	1	1	1	1	2	888	2	888	2	888	2	888	2	888	2	888	0	0	0	0	1	0	0	0	0	0	888	0	1	1	1	0	0	1	1	0	0	1	888	1	5	0
135	1	Bangkok	1	0	888	888	888	1	1	2	888	2	888	2	888	2	888	2	888	2	888	2	888	0	0	0	0	1	0	0	0	0	0	888	0	0	0	0	0	0	0	0	0	0	1	888	2	5	1
136	1	Bangkok	0	888	888	888	888	1	1	2	888	1	1	1	1	1	1	2	888	2	888	1	2	0	0	0	0	0	0	0	0	1	0	888	0	1	1	0	1	1	1	1	1	1	3	4	1	3	1
137	1	Bangkok	0	888	888	888	888	2	888	2	888	1	1	1	1	1	1	2	888	1	1	2	888	0	0	0	0	1	0	0	0	0	0	888	0	2	2	1	1	1	1	0	1	1	1	888	1	1	1
138	1	Bangkok	1	0	888	888	888	1	1	1	1	1	1	1	1	1	1	1	1	1	1	2	888	0	0	0	0	0	0	0	0	1	0	888	0	1	0	1	0	0	1	1	1	2	1	888	0	5	1
139	1	Bangkok	1	0	888	888	888	1	1	2	888	1	1	1	1	2	888	2	888	1	1	2	888	0	0	0	0	1	1	0	0	0	0	888	0	2	2	2	2	1	2	1	3	1	3	4	3	5	1
140	1	Bangkok	0	888	888	888	888	2	888	2	888	1	1	1	1	1	2	2	888	2	888	2	888	0	0	1	0	0	0	0	0	0	0	888	0	1	0	0	0	0	1	0	1	1	1	888	0	5	1
141	1	Bangkok	0	888	888	888	888	2	888	2	888	1	1	2	888	2	888	2	888	2	888	2	888	0	0	1	0	0	0	0	1	0	0	888	0	1	1	0	0	0	0	0	0	0	1	888	1	4	1
142	2	Bangkok	0	888	888	888	888	2	888	2	888	2	888	2	888	2	888	2	888	2	888	2	888	0	0	1	0	0	0	0	0	0	0	888	0	0	0	0	0	0	1	0	0	0	1	888	0	4	0
143	2	Bangkok	0	888	888	888	888	1	1	2	888	1	1	1	1	2	888	2	888	1	2	2	888	0	0	0	0	1	0	0	1	0	0	888	0	2	1	1	1	1	1	0	0	0	1	888	0	4	1
144	3	Bangkok	1	0	888	888	888	1	1	1	1	1	1	1	1	1	1	2	888	1	1	2	888	0	0	0	0	1	0	0	0	0	0	888	0	1	1	1	1	1	0	0	1	0	1	888	0	4	0
145	1	Bangkok	0	888	888	888	888	2	888	2	888	2	888	2	888	1	1	2	888	2	888	2	888	0	0	0	0	0	0	0	1	0	0	888	0	1	0	0	0	0	0	0	0	0	1	888	0	5	0
146	1	Bangkok	0	888	888	888	888	2	888	1	2	2	888	2	888	2	888	2	888	2	888	2	888	0	0	0	0	1	0	0	0	0	0	888	0	0	0	0	0	0	1	1	1	0	1	888	3	4	0
147	1	Bangkok	0	888	888	888	888	2	888	2	888	2	888	2	888	2	888	2	888	1	2	2	888	0	0	0	0	0	0	0	0	1	0	888	0	0	0	0	0	0	0	0	0	0	1	888	0	3	0
148	1	Bangkok	1	0	888	888	888	1	1	2	888	2	888	2	888	2	888	2	888	1	1	2	888	0	0	0	1	1	0	0	0	0	0	888	0	2	1	1	0	0	0	1	1	0	1	888	2	4	0
149	1	Bangkok	1	0	888	888	888	2	888	2	888	1	1	2	888	1	1	2	888	1	2	2	888	0	0	0	0	1	1	0	0	0	0	888	0	1	1	0	1	1	1	1	1	1	1	888	0	2	1
150	1	Bangkok	1	0	888	888	888	1	1	1	1	1	1	2	888	1	1	2	888	2	888	2	888	0	0	0	0	1	0	0	1	0	0	888	0	1	0	0	0	1	0	0	1	0	1	888	3	2	1
151	2	Bangkok	0	888	888	888	888	2	888	2	888	2	888	2	888	2	888	2	888	1	1	2	888	0	0	0	0	1	0	0	0	0	0	888	0	2	1	1	1	0	0	0	0	0	1	888	0	4	1
152	1	Bangkok	1	0	888	888	888	1	1	2	888	1	1	1	1	1	1	2	888	1	1	2	888	0	0	0	0	1	0	0	0	0	0	888	0	3	1	1	1	0	0	0	1	0	3	1	0	3	1
153	2	Nonthaburi	0	888	888	888	888	1	1	2	888	2	888	1	1	2	888	2	888	2	888	2	888	0	0	0	0	0	1	0	0	0	0	888	0	2	1	1	1	0	1	1	1	1	1	888	0	5	1
154	2	Nonthaburi	1	0	888	888	888	1	1	2	888	2	888	1	1	1	1	2	888	1	1	2	888	0	0	0	0	0	0	0	1	0	0	888	0	3	2	1	1	1	1	1	2	2	3	4	0	3	1
155	2	Nonthaburi	1	0	888	888	888	1	1	2	888	2	888	2	888	2	888	2	888	2	888	2	888	0	0	1	0	0	0	0	0	0	0	888	0	2	1	0	1	0	0	0	0	0	1	888	3	2	1
156	2	Nonthaburi	1	0	888	888	888	1	1	2	888	2	888	2	888	2	888	2	888	2	888	2	888	0	0	1	0	0	0	0	0	0	0	888	0	1	0	0	0	1	0	0	0	0	1	888	0	4	1
157	2	Nonthaburi	0	888	888	888	888	2	888	2	888	2	888	2	888	2	888	2	888	2	888	2	888	0	0	1	0	0	0	0	0	0	0	888	0	0	0	0	0	0	0	0	0	0	1	888	0	3	0
158	2	Nonthaburi	1	0	888	888	888	2	888	2	888	2	888	2	888	2	888	2	888	1	2	2	888	0	0	0	0	1	0	0	0	0	0	888	0	2	2	2	1	0	1	1	0	0	1	888	1	5	0
159	2	Nonthaburi	0	888	888	888	888	1	1	2	888	2	888	2	888	2	888	2	888	2	888	2	888	0	0	1	0	0	0	0	0	0	0	888	0	2	1	1	1	0	1	1	1	1	1	888	0	1	0
160	2	Nonthaburi	1	0	888	888	888	1	1	2	888	1	1	2	888	2	888	2	888	2	888	2	888	0	0	0	0	0	0	0	0	0	0	888	1	1	1	0	0	0	0	1	1	1	1	888	0	4	0
161	2	Nonthaburi	1	0	888	888	888	1	1	1	1	2	888	1	1	2	888	2	888	1	2	2	888	0	0	0	0	1	0	0	0	0	0	888	0	2	2	1	0	1	1	1	2	2	1	888	2	4	1
162	2	Nonthaburi	1	0	888	888	888	1	1	1	1	2	888	2	888	2	888	1	2	2	888	2	888	0	0	0	0	1	0	0	0	0	0	888	0	0	0	0	0	0	0	0	1	1	1	888	3	5	0
163	2	Nonthaburi	1	0	888	888	888	1	1	2	888	2	888	1	2	1	1	2	888	2	888	2	888	0	0	0	0	1	0	0	0	0	0	888	0	3	3	3	1	1	1	1	2	1	1	888	0	8	1
164	2	Nonthaburi	0	888	888	888	888	2	888	2	888	2	888	1	1	2	888	2	888	2	888	2	888	0	0	0	0	1	0	0	0	0	0	888	0	2	1	2	1	1	2	2	1	1	1	888	1	3	0
165	2	Nonthaburi	1	0	888	888	888	1	1	2	888	1	1	1	1	2	888	2	888	2	888	2	888	0	0	1	0	0	0	0	0	0	0	888	0	3	2	1	1	1	2	2	2	2	3	4	0	1	0
166	2	Nonthaburi	0	888	888	888	888	1	1	1	1	2	888	2	888	2	888	2	888	2	888	2	888	0	0	1	0	0	0	0	0	0	0	888	0	0	0	0	0	0	0	0	0	0	1	888	3	2	1
167	2	Nonthaburi	0	888	888	888	888	2	888	2	888	2	888	2	888	2	888	2	888	2	888	2	888	0	0	1	0	0	0	0	0	0	0	888	0	0	1	0	0	0	0	0	0	0	1	888	1	3	1
168	2	Nonthaburi	1	1	1	1	888	2	888	2	888	2	888	2	888	2	888	2	888	2	888	2	888	0	0	0	0	1	0	0	0	0	0	888	0	0	0	0	0	0	0	0	0	0	1	888	3	2	1
169	2	Nonthaburi	1	1	1	1	888	1	1	1	1	2	888	2	888	2	888	2	888	2	888	2	888	0	0	0	0	1	0	0	0	0	0	888	0	1	1	1	0	0	1	1	1	1	1	888	0	3	1
170	2	Nonthaburi	1	1	1	1	888	1	1	2	888	2	888	2	888	2	888	2	888	2	888	2	888	0	0	1	0	0	0	0	0	0	0	888	0	1	0	0	0	0	0	0	1	1	1	888	3	3	1
171	2	Nonthaburi	1	1	1	1	888	1	1	2	888	2	888	2	888	2	888	2	888	2	888	2	888	0	0	1	0	0	0	0	0	0	0	888	0	2	0	1	1	0	0	0	1	1	3	4	1	3	0
172	2	Nonthaburi	1	1	1	1	888	1	2	2	888	2	888	1	1	1	1	2	888	2	888	2	888	0	0	0	0	0	1	0	0	0	0	888	0	1	1	0	0	0	0	1	0	0	1	888	0	3	1
173	2	Nonthaburi	1	1	1	2	1	1	1	2	888	2	888	1	2	1	1	2	888	2	888	2	888	0	0	0	0	1	0	0	0	0	0	888	0	3	1	3	3	0	2	1	2	2	1	888	3	2	0
174	2	Nonthaburi	1	1	1	2	1	1	1	2	888	1	2	1	1	1	1	2	888	1	2	2	888	0	0	0	0	1	0	0	0	0	0	888	0	1	1	1	1	1	1	1	1	1	3	4	1	3	1
175	2	Nonthaburi	1	1	1	2	1	1	1	2	888	1	1	1	1	1	1	1	1	1	2	2	888	0	0	0	0	0	0	0	1	0	0	888	0	2	2	1	2	1	1	1	2	2	1	888	1	1	1
176	2	Nonthaburi	1	1	1	2	1	1	1	1	1	1	1	1	1	1	1	1	2	1	1	2	888	0	0	0	0	1	0	0	0	0	0	888	0	1	1	2	1	0	2	1	1	1	1	888	1	3	1
177	2	Nonthaburi	1	1	1	2	1	1	1	2	888	1	2	2	888	2	888	2	888	2	888	2	888	0	0	1	0	0	0	0	0	0	0	888	0	1	0	0	0	0	0	0	1	1	1	888	1	1	0
178	2	Nonthaburi	1	1	1	2	1	1	1	2	888	1	1	1	1	1	1	2	888	1	2	2	888	0	0	0	0	1	0	0	0	0	0	888	0	2	1	0	0	1	1	0	2	2	1	888	0	3	0
179	2	Nonthaburi	1	1	1	2	1	1	1	1	1	2	888	2	888	2	888	2	888	2	888	1	2	0	0	0	0	0	1	0	0	0	0	888	0	2	2	2	1	0	1	1	2	2	1	888	0	5	1
180	2	Nonthaburi	1	1	1	2	1	1	1	2	888	2	888	2	888	2	888	2	888	2	888	2	888	0	0	0	0	1	0	0	0	0	0	888	0	0	0	0	0	0	0	0	0	0	3	4	1	5	0
181	2	Nonthaburi	1	1	1	2	1	2	888	2	888	2	888	1	1	1	1	2	888	2	888	2	888	0	0	0	0	0	0	0	0	1	0	888	0	1	0	1	1	0	1	1	1	1	3	4	0	5	1
182	2	Nonthaburi	1	1	2	3	1	2	888	2	888	2	888	2	888	2	888	2	888	2	888	2	888	0	0	1	0	0	0	0	0	0	0	888	0	0	0	0	0	0	0	0	0	0	3	2	1	5	0
183	2	Nonthaburi	1	1	1	3	1	2	888	2	888	2	888	2	888	2	888	2	888	2	888	2	888	0	0	1	0	0	0	0	0	0	0	888	0	0	0	1	1	0	0	0	0	0	1	888	0	2	0
184	2	Nonthaburi	1	1	1	3	1	1	1	2	888	2	888	1	1	2	888	2	888	2	888	2	888	1	0	0	0	0	0	0	0	0	0	888	0	2	2	1	1	1	0	1	1	1	1	888	0	4	1
185	2	Nonthaburi	1	1	1	3	1	1	1	1	1	1	1	1	1	1	1	2	888	1	1	2	888	0	0	0	0	0	0	0	0	0	0	888	1	2	3	2	2	0	1	1	2	2	1	888	1	4	1
186	2	Nonthaburi	1	1	1	3	1	1	2	2	888	2	888	2	888	2	888	2	888	2	888	2	888	0	0	1	0	0	0	0	0	0	0	888	0	0	0	0	0	0	0	0	0	0	1	888	1	3	1
187	2	Nonthaburi	1	1	2	3	1	2	888	2	888	2	888	2	888	2	888	2	888	2	888	2	888	0	0	0	0	1	0	0	0	0	0	888	0	0	0	0	0	0	0	0	0	0	1	888	1	5	1
188	2	Nonthaburi	1	1	2	3	1	1	1	2	888	2	888	1	1	2	888	2	888	2	888	2	888	0	0	1	0	0	0	0	0	0	0	888	0	2	0	1	1	0	0	0	2	2	1	888	1	5	1
189	2	Samut Prakan	1	1	1	2	1	2	888	2	888	2	888	2	888	2	888	2	888	2	888	2	888	0	0	1	0	1	0	0	0	0	0	888	0	1	0	1	1	1	1	1	1	1	1	888	1	8	1
190	2	Samut Prakan	1	1	1	3	1	2	888	1	1	1	1	1	1	1	2	2	888	2	888	2	888	0	0	0	0	0	0	0	0	0	0	888	1	3	0	3	0	0	3	0	3	1	3	4	1	5	1
191	2	Samut Prakan	1	1	1	2	1	2	888	2	888	1	1	1	1	2	888	2	888	2	888	2	888	0	0	0	0	0	0	0	0	1	0	888	0	3	1	1	0	0	1	0	1	1	1	888	0	5	1
192	2	Samut Prakan	1	1	2	2	1	1	2	1	2	2	888	2	888	2	888	2	888	2	888	2	888	0	0	0	0	1	0	0	0	0	0	888	0	1	0	1	0	0	1	0	3	1	3	4	1	5	1
193	2	Samut Prakan	1	1	1	2	1	2	888	2	888	2	888	2	888	2	888	2	888	2	888	2	888	1	0	1	0	0	0	0	0	0	0	888	0	3	0	0	0	0	0	1	3	1	3	1	0	5	1
194	2	Samut Prakan	1	1	1	2	1	2	888	2	888	2	888	2	888	2	888	2	888	2	888	2	888	0	0	0	0	1	0	0	0	0	0	888	0	0	0	0	0	0	0	0	0	0	3	1	1	5	0
195	2	Samut Prakan	1	1	1	1	888	1	1	1	1	1	2	1	1	1	1	2	888	1	1	2	888	0	0	0	0	1	1	0	0	0	0	888	0	0	0	0	0	0	1	1	0	0	1	888	0	5	1
196	2	Samut Prakan	1	1	1	3	1	2	888	2	888	2	888	2	888	2	888	2	888	1	2	2	888	0	0	1	0	1	0	0	0	0	0	888	0	1	0	1	0	0	0	0	0	0	1	888	0	5	1
197	2	Samut Prakan	1	1	1	1	888	2	888	2	888	2	888	2	888	1	2	2	888	1	2	2	888	0	0	0	0	1	0	0	0	0	0	888	0	0	0	0	0	0	1	0	1	0	3	4	3	3	1
198	2	Samut Prakan	1	1	1	1	888	2	888	2	888	2	888	2	888	2	888	2	888	2	888	2	888	0	0	0	0	1	0	0	0	0	0	888	0	0	0	0	0	0	0	0	0	0	1	888	0	5	1
199	2	Samut Prakan	1	1	2	2	1	2	888	2	888	2	888	2	888	2	888	2	888	2	888	2	888	0	0	1	0	1	0	0	0	0	0	888	0	0	0	0	0	0	0	0	0	0	3	3	0	5	0
200	2	Samut Prakan	1	1	1	3	1	2	888	1	2	2	888	2	888	2	888	2	888	1	2	2	888	0	1	1	0	1	0	0	0	0	0	888	0	0	0	0	0	0	0	0	0	0	3	4	3	5	1
201	2	Samut Prakan	1	1	1	3	1	1	2	1	2	2	888	2	888	2	888	2	888	2	888	2	888	0	0	1	0	1	0	0	0	0	0	888	0	0	0	0	0	0	0	0	0	0	3	4	0	5	0
202	2	Samut Prakan	1	0	888	888	888	2	888	2	888	1	1	1	1	2	888	2	888	2	888	2	888	0	0	0	0	0	1	0	0	1	0	888	0	3	0	3	0	0	1	2	1	2	3	1	0	5	0
203	2	Samut Prakan	1	0	888	888	888	2	888	2	888	2	888	2	888	2	888	2	888	2	888	2	888	0	0	1	0	0	0	1	0	0	0	888	0	0	0	0	0	0	1	0	1	0	3	2	1	5	1
204	2	Samut Prakan	1	0	888	888	888	2	888	2	888	2	888	2	888	2	888	2	888	1	2	2	888	0	0	0	0	1	1	0	0	0	0	888	0	3	0	1	1	0	2	2	3	0	1	888	0	5	1
205	2	Samut Prakan	1	0	888	888	888	2	888	1	2	2	888	2	888	2	888	2	888	2	888	2	888	0	0	0	0	1	0	0	0	0	0	888	0	1	0	0	0	0	1	0	0	0	3	2	1	5	1
206	2	Samut Prakan	1	0	888	888	888	2	888	2	888	2	888	2	888	2	888	2	888	2	888	2	888	0	0	0	0	0	0	0	0	1	0	888	0	1	0	0	0	0	0	0	1	1	1	888	1	5	0
207	2	Samut Prakan	1	0	888	888	888	2	888	2	888	2	888	2	888	2	888	2	888	2	888	2	888	0	0	1	0	0	0	0	0	0	0	888	0	1	0	0	0	0	0	0	1	0	1	888	1	5	0
208	2	Samut Prakan	1	0	888	888	888	1	2	2	888	2	888	2	888	2	888	2	888	2	888	2	888	0	0	1	0	0	0	0	0	0	0	888	0	1	0	3	0	0	1	3	3	1	1	888	1	5	1
209	2	Samut Prakan	1	0	888	888	888	1	1	2	888	2	888	2	888	1	2	2	888	1	2	2	888	0	0	0	0	1	1	0	1	0	0	888	0	0	0	0	0	0	1	0	1	0	1	888	0	5	0
210	1	Samut Prakan	1	0	888	888	888	2	888	2	888	2	888	2	888	2	888	2	888	2	888	2	888	0	0	0	0	0	0	1	0	0	0	888	0	0	0	0	0	0	0	0	0	0	3	1	2	5	1
211	2	Samut Prakan	1	0	888	888	888	2	888	2	888	2	888	2	888	1	2	2	888	1	2	2	888	0	0	0	0	1	1	1	1	1	0	888	0	0	0	0	0	0	0	0	0	0	1	888	1	5	1
212	2	Samut Prakan	1	0	888	888	888	2	888	2	888	2	888	2	888	1	2	2	888	1	2	2	888	0	0	1	0	1	1	0	0	0	0	888	0	0	0	1	0	0	1	0	1	1	3	1	0	3	1
213	2	Samut Prakan	1	0	888	888	888	2	888	2	888	2	888	2	888	2	888	2	888	2	888	2	888	0	0	0	0	1	0	0	0	0	0	888	0	1	0	0	0	0	1	0	0	0	1	888	0	2	1
214	2	Samut Prakan	0	888	888	888	888	2	888	2	888	2	888	2	888	2	888	2	888	2	888	2	888	0	0	0	0	1	0	0	0	0	0	888	0	0	0	1	0	0	0	0	0	0	1	888	0	5	1
215	2	Samut Prakan	0	888	888	888	888	1	1	1	1	1	1	1	1	2	888	2	888	2	888	2	888	0	0	0	0	1	0	0	0	0	0	888	0	3	0	1	0	0	0	0	0	0	1	888	0	4	1
216	2	Samut Prakan	0	888	888	888	888	1	1	2	888	1	1	1	1	2	888	2	888	2	888	2	888	0	0	0	0	0	1	0	0	0	0	888	0	1	0	0	0	0	1	0	0	1	1	888	0	4	1
217	2	Samut Prakan	0	888	888	888	888	2	888	2	888	2	888	2	888	2	888	2	888	1	2	2	888	0	0	0	0	1	1	0	0	0	0	888	0	0	0	0	0	0	0	0	0	0	1	888	0	5	1
218	2	Samut Prakan	0	888	888	888	888	2	888	2	888	2	888	2	888	2	888	2	888	1	2	2	888	0	0	0	0	1	0	0	0	0	0	888	0	0	0	0	0	0	0	0	0	0	1	888	0	5	1
219	2	Samut Prakan	0	888	888	888	888	2	888	2	888	2	888	2	888	1	2	2	888	1	2	2	888	0	0	0	0	1	0	0	1	0	0	888	0	1	0	0	0	0	1	0	0	0	1	888	0	5	1
220	2	Samut Prakan	0	888	888	888	888	2	888	2	888	2	888	2	888	2	888	2	888	2	888	2	888	0	0	0	0	0	1	0	0	0	0	888	0	3	0	1	0	0	1	0	0	0	1	888	0	4	1
221	2	Samut Prakan	0	888	888	888	888	2	888	2	888	2	888	2	888	2	888	2	888	2	888	2	888	0	0	1	0	0	0	0	0	0	0	888	0	1	0	1	0	0	0	0	0	0	1	888	0	5	0
222	2	Samut Prakan	0	888	888	888	888	2	888	2	888	2	888	2	888	2	888	2	888	1	2	2	888	0	0	1	0	1	1	0	0	0	0	888	0	0	0	0	0	0	0	0	0	0	1	888	0	5	1
223	2	Samut Prakan	0	888	888	888	888	1	2	2	888	2	888	2	888	2	888	2	888	1	2	2	888	0	0	0	0	1	1	0	0	0	0	888	0	0	0	0	0	0	0	0	0	0	1	888	0	3	1
224	2	Chonburi	1	1	1	2	1	1	1	1	1	1	1	1	1	1	1	2	888	2	888	2	888	0	0	1	0	0	0	0	0	0	0	888	0	1	1	1	0	0	0	0	0	0	1	888	1	4	0
225	2	Chonburi	1	1	1	2	1	2	888	2	888	2	888	2	888	2	888	2	888	2	888	2	888	0	0	1	0	0	0	0	0	0	0	888	0	0	0	0	0	0	0	0	0	0	1	888	0	4	0
226	2	Chonburi	1	1	1	3	1	2	888	2	888	2	888	2	888	2	888	2	888	2	888	2	888	0	0	1	0	0	0	1	0	0	0	888	0	0	0	0	0	0	0	0	0	0	3	4	0	4	0
227	2	Chonburi	1	1	1	2	1	1	1	1	1	2	888	2	888	2	888	2	888	2	888	2	888	0	0	0	0	0	0	1	1	0	0	888	0	0	0	0	0	0	0	0	0	0	3	1	0	4	0
228	2	Chonburi	1	1	1	3	1	2	888	2	888	2	888	2	888	2	888	2	888	2	888	2	888	0	0	1	0	0	0	0	0	0	0	888	0	1	1	1	0	0	0	0	0	0	3	4	1	4	0
229	2	Chonburi	1	1	2	2	1	1	1	1	1	1	1	1	1	1	1	1	1	1	1	1	1	0	0	0	0	0	0	1	0	0	0	888	0	1	1	1	0	0	0	0	0	0	3	4	0	3	0
230	3	Chonburi	1	1	1	3	1	2	888	1	1	1	1	1	1	1	1	2	888	2	888	2	888	0	0	1	0	0	0	1	1	0	0	888	0	0	0	0	0	0	0	0	0	0	1	888	0	4	0
231	2	Chonburi	1	1	1	2	1	2	888	2	888	2	888	2	888	2	888	2	888	2	888	2	888	0	0	1	0	0	0	0	0	0	0	888	0	0	0	0	0	0	0	0	0	0	1	888	0	4	0
232	2	Chonburi	1	1	1	2	1	1	1	2	888	1	1	1	1	2	888	2	888	2	888	2	888	0	0	1	0	0	0	0	0	0	0	888	0	0	0	0	0	0	0	0	0	0	1	888	1	4	0
233	2	Chonburi	1	1	2	3	1	2	888	2	888	2	888	2	888	2	888	2	888	2	888	2	888	0	0	1	0	0	0	1	0	0	0	888	0	1	1	1	0	0	0	0	0	0	3	4	0	4	0
234	2	Chonburi	1	1	1	2	1	1	1	2	888	2	888	2	888	2	888	2	888	2	888	2	888	0	0	1	0	0	0	0	0	0	0	888	0	0	0	0	0	0	0	0	0	0	3	4	0	4	1
235	2	Chonburi	1	1	2	3	2	2	888	2	888	2	888	2	888	2	888	2	888	2	888	2	888	0	0	1	0	0	0	1	0	0	0	888	0	0	0	0	0	0	0	0	0	0	1	888	2	5	1
236	2	Chonburi	1	1	1	2	1	1	1	2	888	2	888	2	888	2	888	2	888	2	888	2	888	0	0	0	0	0	0	1	0	0	0	888	0	0	0	0	0	0	0	0	0	0	1	888	1	4	9
237	3	Chonburi	1	1	2	3	2	2	888	2	888	2	888	2	888	2	888	2	888	2	888	2	888	0	0	0	0	0	0	1	0	0	0	888	0	0	0	0	0	0	0	0	0	0	1	888	1	4	1
238	2	Chonburi	1	1	2	2	1	2	888	2	888	2	888	2	888	2	888	2	888	2	888	2	888	0	0	1	0	0	0	0	0	0	0	888	0	1	1	0	0	0	0	0	0	0	3	4	1	3	1
239	2	Chonburi	1	1	2	3	1	2	888	2	888	2	888	2	888	2	888	2	888	2	888	2	888	0	0	1	0	0	0	1	1	0	0	888	0	0	0	0	0	0	0	0	0	0	1	888	0	5	1
240	2	Chonburi	1	1	2	3	2	2	888	2	888	2	888	2	888	2	888	2	888	2	888	2	888	0	0	1	0	0	0	0	0	0	0	888	0	0	1	1	0	0	0	0	0	0	1	888	1	4	0
241	2	Chonburi	1	1	1	4	1	2	888	2	888	2	888	2	888	2	888	2	888	2	888	2	888	0	0	0	0	0	0	1	0	0	0	888	0	0	0	0	0	0	0	0	0	0	1	888	0	4	1
242	2	Chonburi	1	1	1	3	1	1	1	1	1	2	888	1	1	2	888	2	888	2	888	2	888	0	0	0	0	0	0	1	0	0	0	888	0	0	0	1	0	0	0	0	0	0	1	888	0	4	1
243	2	Chonburi	1	1	2	3	2	2	888	2	888	2	888	2	888	2	888	2	888	2	888	2	888	0	0	1	0	0	0	1	0	0	0	888	0	0	0	0	0	0	0	0	0	0	3	4	2	4	0
244	2	Chonburi	1	1	2	2	1	2	888	2	888	2	888	2	888	2	888	2	888	2	888	2	888	0	0	1	0	0	0	1	0	0	0	888	0	0	0	0	0	0	0	0	0	0	1	888	0	4	0
245	2	Chonburi	1	1	2	3	2	1	1	2	888	2	888	2	888	2	888	2	888	2	888	2	888	0	0	1	0	0	0	0	0	0	0	888	0	0	0	0	0	0	0	0	0	0	1	888	1	4	1
246	2	Chonburi	1	1	2	3	1	1	1	1	1	2	888	2	888	2	888	2	888	2	888	2	888	0	0	1	0	0	0	1	0	0	0	888	0	0	0	0	0	0	0	0	0	0	1	888	0	4	1
247	3	Chonburi	1	1	1	3	1	2	888	2	888	2	888	2	888	2	888	2	888	2	888	2	888	0	0	0	0	0	0	1	0	0	0	888	0	0	0	0	0	0	0	0	0	0	1	888	0	4	1
248	2	Chonburi	1	1	1	3	1	2	888	2	888	2	888	2	888	2	888	2	888	2	888	2	888	0	0	1	0	1	0	1	0	0	0	888	0	0	0	0	0	0	0	0	0	0	1	888	1	4	1
249	2	Chonburi	1	1	2	3	1	2	888	2	888	2	888	2	888	2	888	2	888	2	888	2	888	0	0	1	0	0	0	1	0	0	0	888	0	1	1	0	0	0	0	0	0	0	3	4	0	4	1
250	2	Chonburi	1	1	2	3	1	2	888	2	888	2	888	2	888	2	888	2	888	2	888	2	888	0	0	1	0	0	0	0	0	0	0	888	0	0	0	0	0	0	0	0	0	0	1	888	0	4	0
251	2	Chonburi	1	0	888	888	888	2	888	2	888	1	1	2	888	2	888	2	888	2	888	2	888	0	0	1	0	1	0	1	1	0	0	888	0	0	1	0	0	0	0	0	0	0	1	888	1	4	0
252	2	Chonburi	1	0	888	888	888	2	888	2	888	2	888	2	888	2	888	2	888	2	888	2	888	0	0	1	0	0	0	0	0	0	0	888	0	1	1	1	0	0	0	0	0	0	1	888	0	4	0
253	2	Chonburi	1	0	888	888	888	2	888	2	888	2	888	2	888	2	888	2	888	2	888	2	888	0	0	1	0	0	0	1	1	0	0	888	0	1	1	0	0	0	0	0	0	0	3	1	1	4	0
254	2	Chonburi	1	0	888	888	888	2	888	2	888	2	888	2	888	2	888	2	888	2	888	2	888	0	0	1	0	1	0	0	0	0	0	888	0	0	0	0	0	0	0	0	0	0	1	888	0	2	1
255	2	Chonburi	1	0	888	888	888	2	888	2	888	2	888	2	888	2	888	2	888	2	888	2	888	0	0	1	0	0	0	1	0	0	0	888	0	0	0	0	0	0	0	0	0	0	1	888	0	3	1
256	2	Chonburi	1	0	888	888	888	1	1	2	888	2	888	1	1	2	888	2	888	2	888	2	888	0	0	1	0	0	0	0	0	0	0	888	0	0	0	0	0	0	0	0	0	0	1	888	0	4	1
257	3	Chonburi	1	0	888	888	888	1	1	2	888	2	888	2	888	2	888	2	888	2	888	2	888	0	0	1	0	1	0	1	0	0	0	888	0	0	0	0	0	0	0	0	0	0	1	888	0	4	0
258	2	Chonburi	1	0	888	888	888	1	1	2	888	2	888	2	888	2	888	2	888	2	888	2	888	0	0	1	0	0	0	1	0	0	0	888	0	1	1	1	0	0	0	0	0	0	1	888	0	4	1
259	2	Chonburi	1	0	888	888	888	2	888	2	888	2	888	2	888	2	888	2	888	2	888	2	888	0	0	1	0	0	0	0	0	0	0	888	0	0	0	0	0	0	0	0	0	0	3	1	1	4	0
260	3	Chonburi	1	0	888	888	888	2	888	2	888	2	888	2	888	2	888	2	888	2	888	2	888	0	0	1	0	0	0	0	0	0	0	888	0	0	0	0	0	0	0	0	0	0	1	888	0	4	1
261	3	Chonburi	1	0	888	888	888	2	888	2	888	2	888	2	888	2	888	2	888	2	888	2	888	0	0	1	0	0	0	0	0	0	0	888	0	0	1	1	0	0	0	0	0	0	1	888	0	4	0
262	2	Chonburi	1	0	888	888	888	2	888	2	888	2	888	2	888	2	888	2	888	2	888	2	888	0	0	0	0	0	0	1	1	0	0	888	0	1	0	1	0	0	0	0	0	0	1	888	1	3	1
263	2	Chonburi	1	0	888	888	888	2	888	2	888	2	888	2	888	2	888	2	888	2	888	2	888	0	0	1	0	0	0	1	1	0	0	888	0	1	0	1	0	0	0	0	0	0	1	888	0	4	0
264	2	Chonburi	1	0	888	888	888	1	1	2	888	2	888	1	1	2	888	2	888	2	888	2	888	0	0	1	0	0	0	0	0	0	0	888	0	0	0	0	0	0	0	0	0	0	1	888	0	4	1
265	2	Chonburi	1	0	888	888	888	2	888	2	888	2	888	2	888	2	888	2	888	2	888	2	888	0	0	0	0	0	0	1	1	0	0	888	0	0	0	0	0	0	0	0	0	0	1	888	0	4	1
266	2	Chonburi	1	0	888	888	888	2	888	2	888	2	888	2	888	2	888	2	888	2	888	2	888	0	0	0	0	1	0	1	0	0	0	888	0	0	0	0	0	0	0	0	0	0	1	888	0	3	0
267	2	Chonburi	1	0	888	888	888	1	1	1	1	2	888	2	888	2	888	2	888	2	888	2	888	0	0	1	0	0	0	0	0	0	0	888	0	1	1	1	0	0	0	0	0	0	1	888	1	4	0
268	2	Chonburi	1	0	888	888	888	2	888	2	888	1	1	1	1	2	888	2	888	2	888	2	888	0	0	0	0	1	0	1	0	0	0	888	0	0	0	0	0	0	0	0	0	0	1	888	0	4	0
269	2	Chonburi	1	0	888	888	888	2	888	2	888	2	888	2	888	2	888	2	888	2	888	2	888	0	0	0	0	0	0	1	0	0	0	888	0	0	0	0	0	0	0	0	0	0	1	888	1	4	0
270	3	Chonburi	1	0	888	888	888	2	888	2	888	2	888	2	888	2	888	2	888	2	888	2	888	0	0	0	0	0	0	1	0	0	0	888	0	0	0	0	0	0	0	0	0	0	3	4	1	4	1
271	2	Chonburi	1	0	888	888	888	1	1	2	888	2	888	2	888	2	888	2	888	2	888	2	888	0	0	0	0	0	0	1	1	0	0	888	0	1	1	0	0	0	0	0	0	0	1	888	0	3	1
272	2	Chonburi	0	888	888	888	888	2	888	2	888	2	888	2	888	2	888	2	888	2	888	2	888	0	0	1	0	0	0	1	0	0	0	888	0	0	0	0	0	0	0	0	0	0	1	888	0	4	1
273	2	Chonburi	0	888	888	888	888	1	1	1	1	1	1	1	1	2	888	2	888	2	888	2	888	0	0	1	0	1	0	1	0	0	0	888	0	0	0	0	0	0	0	0	0	0	1	888	0	4	1
274	3	Chonburi	0	888	888	888	888	2	888	2	888	2	888	2	888	2	888	2	888	2	888	2	888	0	0	0	0	1	0	1	0	0	0	888	0	0	0	0	0	0	0	0	0	0	1	888	1	4	1
275	2	Chonburi	0	888	888	888	888	2	888	2	888	2	888	2	888	2	888	2	888	2	888	2	888	0	0	0	0	0	0	1	0	0	0	888	0	0	0	0	0	0	0	0	0	0	1	888	0	4	1
276	2	Chonburi	0	888	888	888	888	2	888	2	888	2	888	2	888	2	888	2	888	2	888	2	888	0	0	1	1	0	0	1	0	0	0	888	0	0	0	0	0	0	0	0	0	0	1	888	0	4	1
277	2	Chonburi	0	888	888	888	888	2	888	2	888	2	888	2	888	2	888	2	888	2	888	2	888	0	0	1	0	0	0	1	0	0	0	888	0	0	0	0	0	0	0	0	0	0	1	888	0	4	1
278	2	Chonburi	0	888	888	888	888	2	888	2	888	2	888	2	888	2	888	2	888	2	888	2	888	0	0	1	0	1	0	1	0	0	0	888	0	0	0	0	0	0	0	0	0	0	1	888	1	4	1
279	2	Chonburi	0	888	888	888	888	2	888	1	1	1	1	2	888	2	888	2	888	2	888	2	888	0	0	0	0	0	0	1	0	0	0	888	0	0	0	0	0	0	0	0	0	0	1	888	0	4	1
280	2	Chonburi	0	888	888	888	888	2	888	2	888	2	888	2	888	2	888	2	888	2	888	2	888	0	0	1	0	0	0	1	0	0	0	888	0	0	0	0	0	0	0	0	0	0	1	888	1	4	1
281	2	Chonburi	0	888	888	888	888	2	888	2	888	2	888	2	888	2	888	2	888	2	888	2	888	0	0	1	0	0	0	0	0	0	0	888	0	0	0	0	0	0	0	0	0	0	1	888	1	4	0
282	2	Chonburi	0	888	888	888	888	2	888	2	888	2	888	2	888	1	1	2	888	2	888	2	888	0	0	1	0	0	0	1	0	0	0	888	0	0	0	0	0	0	0	0	0	0	1	888	0	4	0
283	2	Chonburi	0	888	888	888	888	2	888	2	888	2	888	2	888	1	1	2	888	2	888	2	888	0	0	0	0	0	0	1	0	0	0	888	0	0	0	0	0	0	0	0	0	0	1	888	0	4	0
284	2	Chonburi	0	888	888	888	888	1	1	1	1	1	1	1	1	2	888	2	888	2	888	2	888	0	0	1	0	1	0	1	0	0	0	888	0	0	0	0	0	0	0	0	0	0	1	888	0	4	0
285	2	Chonburi	0	888	888	888	888	2	888	2	888	2	888	2	888	2	888	2	888	2	888	2	888	0	0	0	0	0	0	1	0	0	0	888	0	0	0	0	0	0	0	0	0	0	1	888	0	4	0
286	2	Chonburi	0	888	888	888	888	2	888	2	888	2	888	2	888	2	888	2	888	2	888	2	888	0	0	0	0	0	0	1	0	0	0	888	0	0	0	0	0	0	0	0	0	0	1	888	0	4	0
287	2	Chonburi	0	888	888	888	888	2	888	2	888	2	888	2	888	2	888	2	888	2	888	2	888	0	0	1	0	0	0	0	0	0	0	888	0	1	0	1	0	0	0	0	0	0	1	888	0	4	0
288	2	Chonburi	0	888	888	888	888	2	888	2	888	2	888	2	888	2	888	2	888	2	888	2	888	0	0	1	0	1	0	0	0	0	0	888	0	0	0	0	0	0	0	0	0	0	1	888	1	4	0
289	2	Chonburi	0	888	888	888	888	2	888	2	888	2	888	2	888	2	888	2	888	2	888	2	888	0	0	0	0	0	0	1	0	0	0	888	0	0	0	0	0	0	0	0	0	0	1	888	0	4	0
290	3	Chonburi	0	888	888	888	888	2	888	2	888	2	888	2	888	2	888	2	888	2	888	2	888	0	0	0	0	0	1	0	0	0	0	888	0	1	0	0	0	0	0	0	0	0	1	888	1	4	1
291	2	Chonburi	0	888	888	888	888	2	888	2	888	2	888	2	888	2	888	2	888	2	888	2	888	0	0	1	0	0	0	0	0	0	0	888	0	0	0	0	0	0	0	0	0	0	1	888	0	4	0
292	2	Chonburi	0	888	888	888	888	1	1	2	888	2	888	2	888	2	888	2	888	2	888	2	888	0	0	1	0	0	0	1	0	0	0	888	0	0	0	0	0	0	0	0	0	0	1	888	0	4	0
293	2	Chonburi	0	888	888	888	888	2	888	2	888	1	1	1	1	1	1	2	888	2	888	2	888	0	0	1	0	0	0	0	0	0	0	888	0	0	0	0	0	0	0	0	0	0	1	888	0	4	9
294	3	Chonburi	0	888	888	888	888	2	888	2	888	2	888	2	888	2	888	2	888	2	888	2	888	0	0	0	0	0	0	1	0	0	0	888	0	0	0	0	0	0	0	0	0	0	1	888	0	4	1
295	2	Chonburi	0	888	888	888	888	2	888	2	888	2	888	2	888	2	888	2	888	2	888	2	888	0	0	1	0	0	0	1	0	0	0	888	0	0	0	0	0	0	0	0	0	0	1	888	0	4	9
296	2	Chonburi	0	888	888	888	888	1	1	1	1	1	1	1	1	1	1	2	888	2	888	2	888	0	0	1	0	1	0	1	1	0	0	888	0	1	1	0	0	0	0	0	0	0	3	4	0	4	0
297	2	Chonburi	0	888	888	888	888	1	1	1	1	1	1	1	1	2	888	2	888	2	888	2	888	0	0	1	0	0	0	0	0	0	0	888	0	0	0	0	0	0	0	0	0	0	1	888	1	4	0
298	2	Chonburi	0	888	888	888	888	2	888	2	888	2	888	2	888	2	888	2	888	2	888	2	888	0	0	1	0	0	0	0	0	0	0	888	0	0	0	0	0	0	0	0	0	0	1	888	1	4	0
299	2	Chonburi	0	888	888	888	888	1	1	1	1	1	1	1	1	2	888	2	888	2	888	2	888	0	0	1	0	0	0	0	0	0	0	888	0	1	0	1	0	0	0	0	0	0	1	888	1	3	0
300	2	Chonburi	0	888	888	888	888	2	888	2	888	2	888	2	888	2	888	2	888	2	888	2	888	0	0	1	0	0	0	0	0	0	0	888	0	1	1	1	0	0	0	0	0	0	1	888	0	4	0
301	2	Chonburi	0	888	888	888	888	2	888	2	888	2	888	2	888	2	888	2	888	2	888	2	888	0	0	1	0	0	0	0	0	0	0	888	0	0	0	0	0	0	0	0	0	0	1	888	1	4	0
302	2	Chonburi	0	888	888	888	888	1	1	2	888	2	888	2	888	2	888	2	888	2	888	2	888	0	0	1	0	0	0	0	0	0	0	888	0	1	1	1	0	0	0	0	0	0	1	888	0	4	0
303	2	Chonburi	0	888	888	888	888	1	1	2	888	2	888	2	888	2	888	2	888	2	888	2	888	0	0	1	0	0	0	0	0	0	0	888	0	0	0	0	0	0	0	0	0	0	1	888	1	4	0
304	2	Chonburi	0	888	888	888	888	1	1	2	888	2	888	2	888	2	888	2	888	2	888	2	888	0	0	1	0	0	0	0	0	0	0	888	0	0	0	0	0	0	0	0	0	0	1	888	1	4	0
305	2	Chonburi	0	888	888	888	888	1	1	2	888	2	888	2	888	2	888	2	888	2	888	2	888	0	0	1	0	0	0	0	0	0	0	888	0	1	1	1	0	0	0	0	0	0	1	888	1	4	0
306	2	Chonburi	0	888	888	888	888	1	1	2	888	2	888	2	888	2	888	2	888	2	888	2	888	0	0	1	0	0	0	0	0	0	0	888	0	0	0	0	0	0	0	0	0	0	1	888	0	4	0
307	2	Chonburi	0	888	888	888	888	1	1	2	888	2	888	2	888	2	888	2	888	2	888	2	888	0	0	1	0	0	0	0	0	0	0	888	0	1	1	1	0	0	0	0	0	0	1	888	0	3	0
308	3	Chonburi	0	888	888	888	888	2	888	2	888	2	888	2	888	2	888	2	888	2	888	2	888	0	0	1	0	0	0	0	0	0	0	888	0	0	0	0	0	0	0	0	0	0	1	888	2	4	0
309	2	Chonburi	0	888	888	888	888	1	1	2	888	1	1	1	1	2	888	2	888	2	888	2	888	0	0	1	0	0	0	0	0	0	0	888	0	1	0	1	0	0	0	0	0	0	1	888	1	4	0
310	2	Chonburi	0	888	888	888	888	1	1	1	1	1	1	1	1	2	888	2	888	2	888	2	888	0	0	1	0	1	0	0	0	0	0	888	0	1	1	1	0	0	0	0	0	0	1	888	0	3	0
311	2	Chonburi	0	888	888	888	888	1	1	2	888	1	1	1	1	2	888	2	888	2	888	2	888	0	0	1	0	0	0	0	0	0	0	888	0	0	0	0	0	0	0	0	0	0	1	888	1	3	0
312	2	Chonburi	0	888	888	888	888	1	1	1	1	2	888	1	2	2	888	2	888	2	888	2	888	0	0	1	0	0	0	0	0	0	0	888	0	1	1	1	1	0	1	1	0	0	1	888	0	3	0
313	2	Chonburi	0	888	888	888	888	2	888	1	1	2	888	2	888	2	888	2	888	2	888	2	888	0	0	1	0	0	0	1	1	0	0	888	0	0	0	0	0	0	0	0	0	0	1	888	0	4	0
314	2	Chonburi	0	888	888	888	888	2	888	2	888	2	888	2	888	2	888	2	888	2	888	2	888	0	0	1	0	0	0	1	0	0	0	888	0	0	0	0	0	0	0	0	0	0	1	888	1	4	0
315	2	Chonburi	0	888	888	888	888	2	888	2	888	2	888	2	888	2	888	2	888	2	888	2	888	0	0	1	0	0	0	1	0	0	0	888	0	0	0	0	0	0	0	0	0	0	1	888	2	5	0
316	2	Chonburi	0	888	888	888	888	1	1	2	888	1	1	1	1	2	888	2	888	2	888	2	888	0	0	1	0	1	0	0	0	0	0	888	0	0	0	0	0	0	0	0	0	0	1	888	0	5	0
317	2	Chonburi	0	888	888	888	888	1	1	1	1	1	1	2	888	2	888	2	888	2	888	2	888	0	0	1	0	0	0	1	0	0	0	888	0	0	0	0	0	0	0	0	0	0	1	888	0	4	0
318	2	Chonburi	0	888	888	888	888	1	9	1	9	2	888	2	888	2	888	2	888	2	888	2	888	0	0	1	0	0	0	1	0	0	0	888	0	0	0	0	0	0	0	0	0	0	1	888	0	4	0
319	3	Chonburi	0	888	888	888	888	2	888	1	1	1	1	1	1	2	888	2	888	2	888	2	888	0	0	1	0	1	0	0	0	0	0	888	0	0	0	0	0	0	0	0	0	0	1	888	0	4	1
320	2	Chonburi	0	888	888	888	888	1	1	2	888	1	1	2	888	2	888	2	888	2	888	2	888	0	0	0	0	0	0	1	0	0	0	888	0	0	0	0	0	0	0	0	0	0	1	888	0	4	1
321	2	Chonburi	0	888	888	888	888	1	1	2	888	1	1	1	1	2	888	2	888	2	888	2	888	0	0	1	0	0	0	1	0	0	0	888	0	0	0	0	0	0	0	0	0	0	1	888	1	4	0
322	2	Chonburi	0	888	888	888	888	1	1	2	888	1	1	1	1	2	888	2	888	2	888	2	888	0	0	1	0	0	0	1	0	0	0	888	0	0	0	0	0	0	0	0	0	0	1	888	2	4	0
323	2	Chonburi	0	888	888	888	888	2	888	2	888	2	888	2	888	2	888	2	888	2	888	2	888	0	0	1	0	0	0	0	0	0	0	888	0	0	0	0	0	0	0	0	0	0	1	888	1	4	1
324	2	Chonburi	0	888	888	888	888	1	1	2	888	1	1	1	1	1	1	2	888	2	888	2	888	0	0	0	0	0	0	1	0	0	0	888	0	0	0	0	0	0	0	0	0	0	1	888	1	4	1
325	2	Chonburi	0	888	888	888	888	2	888	2	888	2	888	2	888	2	888	2	888	2	888	2	888	0	0	1	0	0	0	0	0	0	0	888	0	0	0	0	0	0	0	0	0	0	3	4	0	4	9
326	3	Chonburi	0	888	888	888	888	2	888	2	888	2	888	2	888	2	888	2	888	2	888	2	888	0	0	1	0	1	0	1	0	0	0	888	0	0	0	0	0	0	0	0	0	0	1	888	0	4	1
327	2	Chonburi	0	888	888	888	888	1	1	2	888	2	888	2	888	2	888	2	888	2	888	2	888	0	0	0	0	0	0	1	0	0	0	888	0	0	0	0	0	0	0	0	0	0	1	888	1	4	1
328	2	Chonburi	0	888	888	888	888	2	888	2	888	2	888	2	888	2	888	2	888	2	888	2	888	0	0	1	0	1	0	1	0	0	0	888	0	0	0	0	0	0	0	0	0	0	1	888	1	4	0
329	3	Chonburi	0	888	888	888	888	1	1	2	888	2	888	2	888	2	888	2	888	2	888	2	888	0	0	1	0	0	0	0	0	0	0	888	0	0	0	0	0	0	0	0	0	0	1	888	1	4	1
330	3	Chonburi	0	888	888	888	888	2	888	2	888	2	888	2	888	2	888	2	888	2	888	2	888	0	0	1	0	0	0	0	0	0	0	888	0	0	0	0	0	0	0	0	0	0	1	888	0	2	0
331	2	Chonburi	0	888	888	888	888	2	888	2	888	2	888	2	888	2	888	2	888	2	888	2	888	0	0	1	0	1	0	0	0	0	0	888	0	0	0	0	0	0	0	0	0	0	1	888	1	4	1
332	2	Chonburi	0	888	888	888	888	2	888	2	888	2	888	2	888	2	888	2	888	2	888	2	888	0	0	1	0	0	0	0	0	0	0	888	0	0	0	1	0	0	0	0	0	0	1	888	1	4	0
333	2	Chonburi	0	888	888	888	888	2	888	2	888	2	888	2	888	2	888	2	888	2	888	2	888	0	0	1	0	0	0	0	0	0	0	888	0	0	0	0	0	0	0	0	0	0	1	888	0	4	0
334	2	Chonburi	0	888	888	888	888	2	888	2	888	2	888	2	888	2	888	2	888	2	888	2	888	0	0	1	0	0	0	0	0	0	0	888	0	0	0	0	0	0	0	0	0	0	1	888	0	4	0
335	2	Chonburi	0	888	888	888	888	2	888	2	888	2	888	2	888	2	888	2	888	2	888	2	888	0	0	1	0	0	0	0	0	0	0	888	0	0	0	0	0	0	0	0	0	0	1	888	0	4	0
336	2	Chonburi	0	888	888	888	888	2	888	2	888	2	888	2	888	2	888	2	888	2	888	2	888	0	0	1	0	0	0	0	0	0	0	888	0	0	0	0	0	0	0	0	0	0	3	1	0	4	0
337	2	Chonburi	0	888	888	888	888	2	888	2	888	2	888	2	888	2	888	2	888	2	888	2	888	0	0	1	0	0	0	1	1	0	0	888	0	1	0	0	0	0	0	0	0	0	1	888	0	4	0
338	3	Chonburi	0	888	888	888	888	2	888	2	888	2	888	2	888	2	888	2	888	2	888	2	888	0	0	0	0	0	0	1	1	0	0	888	0	0	0	0	0	0	0	0	0	0	1	888	0	4	0
339	3	Chonburi	0	888	888	888	888	2	888	2	888	2	888	2	888	2	888	2	888	2	888	2	888	0	0	1	0	0	0	1	0	0	0	888	0	0	0	0	0	0	0	0	0	0	1	888	0	4	0
340	3	Chonburi	0	888	888	888	888	1	9	1	9	1	9	1	9	1	9	1	9	1	9	1	9	0	0	1	0	0	0	1	1	0	0	888	0	0	0	0	0	0	0	0	0	0	1	888	0	3	0
341	2	Chonburi	0	888	888	888	888	2	888	2	888	2	888	2	888	2	888	2	888	2	888	2	888	0	0	1	0	0	0	0	0	0	0	888	0	0	0	1	1	0	0	0	1	0	1	888	0	4	0
342	2	Chonburi	0	888	888	888	888	1	1	1	1	1	9	1	9	1	9	1	9	1	9	1	9	0	0	1	0	0	0	1	1	0	0	888	0	1	1	1	0	0	0	0	0	0	1	888	0	4	0
343	2	Chonburi	0	888	888	888	888	2	888	2	888	2	888	2	888	2	888	2	888	2	888	2	888	0	0	0	0	0	0	1	1	0	0	888	0	0	0	0	0	0	0	0	0	0	1	888	0	3	0
344	2	Chonburi	0	888	888	888	888	2	888	2	888	2	888	2	888	2	888	2	888	2	888	2	888	0	0	0	0	0	0	1	0	0	0	888	0	0	0	0	0	0	0	0	0	0	1	888	0	3	0
345	3	Chonburi	0	888	888	888	888	2	888	2	888	2	888	2	888	2	888	2	888	2	888	2	888	0	0	1	0	0	0	0	0	0	0	888	0	0	0	0	0	0	0	0	0	0	1	888	0	4	0
346	3	Chonburi	0	888	888	888	888	2	888	2	888	2	888	2	888	2	888	2	888	2	888	2	888	0	0	1	0	0	0	1	1	0	0	888	0	0	0	0	0	0	0	0	0	0	1	888	1	3	0
347	2	Chonburi	0	888	888	888	888	1	9	1	9	2	888	2	888	2	888	2	888	2	888	2	888	0	0	1	0	1	0	1	1	0	0	888	0	0	0	0	0	0	0	0	0	0	1	888	1	4	0
348	2	Chonburi	0	888	888	888	888	2	888	2	888	2	888	2	888	2	888	2	888	2	888	2	888	0	0	1	0	0	0	0	0	0	0	888	0	0	0	0	0	0	0	0	0	0	1	888	0	4	0
349	2	Chonburi	0	888	888	888	888	2	888	2	888	2	888	2	888	2	888	2	888	2	888	2	888	0	0	1	0	1	0	0	0	0	0	888	0	0	0	0	0	0	0	0	0	0	3	4	1	4	0
350	2	Chonburi	0	888	888	888	888	1	1	1	1	1	1	1	1	1	1	1	1	1	1	1	1	0	0	1	0	1	0	0	1	0	0	888	0	0	0	0	0	0	0	0	0	0	1	888	1	4	0
351	2	Chonburi	0	888	888	888	888	2	888	2	888	2	888	2	888	2	888	2	888	2	888	2	888	0	0	1	0	0	0	0	0	0	0	888	0	0	0	0	0	0	0	0	0	0	1	888	0	4	0
352	3	Chonburi	0	888	888	888	888	1	1	1	1	1	1	1	1	2	888	2	888	2	888	2	888	0	0	1	0	0	0	1	1	0	0	888	0	1	1	0	0	0	0	0	0	0	1	888	1	4	0
353	2	Chonburi	0	888	888	888	888	1	1	2	888	2	888	2	888	2	888	2	888	2	888	2	888	0	0	1	0	0	0	0	0	0	0	888	0	0	1	1	0	0	0	0	0	0	1	888	1	4	0
354	2	Chonburi	0	888	888	888	888	1	1	2	888	1	1	1	1	2	888	2	888	2	888	2	888	0	0	1	0	0	0	0	0	0	0	888	0	1	1	1	0	0	0	0	0	0	1	888	0	4	0
355	2	Chonburi	0	888	888	888	888	2	888	2	888	2	888	2	888	2	888	2	888	2	888	2	888	0	0	1	0	0	0	0	0	0	0	888	0	1	1	1	0	0	0	0	0	0	1	888	1	4	0
356	2	Chonburi	0	888	888	888	888	1	9	2	888	2	888	2	888	2	888	2	888	2	888	2	888	0	0	1	0	0	0	0	0	0	0	888	0	1	1	0	0	0	0	0	0	0	1	888	0	4	0
357	2	Chonburi	0	888	888	888	888	2	888	2	888	2	888	2	888	2	888	2	888	2	888	2	888	0	0	1	0	0	0	0	0	0	0	888	0	0	0	0	0	0	0	0	0	0	1	888	1	4	0
358	2	Chonburi	0	888	888	888	888	1	1	1	1	1	1	1	1	2	888	2	888	2	888	2	888	0	0	1	0	0	0	1	1	0	0	888	0	1	1	0	0	0	0	0	0	0	1	888	1	4	0
359	2	Chonburi	0	888	888	888	888	2	888	2	888	2	888	2	888	2	888	2	888	2	888	2	888	0	0	1	0	0	0	0	0	0	0	888	0	1	1	1	0	0	0	0	0	0	1	888	1	4	0
360	2	Chonburi	0	888	888	888	888	1	1	2	888	1	1	1	1	2	888	2	888	2	888	2	888	0	0	1	0	0	0	0	0	0	0	888	0	1	1	1	0	0	0	0	0	0	3	4	1	4	0
361	2	Chonburi	0	888	888	888	888	1	1	2	888	2	888	2	888	2	888	2	888	2	888	2	888	0	0	1	0	0	0	0	0	0	0	888	0	1	1	1	0	0	0	0	0	0	1	888	0	4	0
362	2	Chonburi	0	888	888	888	888	2	888	2	888	2	888	2	888	2	888	2	888	2	888	2	888	0	0	1	0	0	0	0	0	0	0	888	0	1	1	1	0	0	0	0	0	0	1	888	1	4	0
363	2	Chonburi	0	888	888	888	888	2	888	2	888	2	888	2	888	2	888	2	888	2	888	2	888	0	0	1	0	0	0	0	0	0	0	888	0	0	0	0	0	0	0	0	0	0	1	888	0	4	0
364	2	Chonburi	0	888	888	888	888	1	1	2	888	2	888	2	888	2	888	2	888	2	888	2	888	0	0	1	0	0	0	0	0	0	0	888	0	1	1	1	0	0	0	0	0	0	1	888	0	4	0
365	2	Chonburi	0	888	888	888	888	1	1	2	888	2	888	2	888	2	888	2	888	2	888	2	888	0	0	1	0	0	0	0	0	0	0	888	0	0	0	0	0	0	0	0	0	0	1	888	0	4	0
366	2	Chonburi	0	888	888	888	888	1	1	2	888	2	888	2	888	2	888	2	888	2	888	2	888	0	0	1	0	0	0	0	0	0	0	888	0	1	1	1	0	0	0	0	0	0	1	888	0	4	0
367	2	Chonburi	0	888	888	888	888	2	888	2	888	2	888	2	888	2	888	2	888	2	888	2	888	0	0	1	0	0	0	0	0	0	0	888	0	1	1	1	0	0	0	0	0	0	1	888	1	4	0
368	2	Chonburi	0	888	888	888	888	1	1	1	1	1	1	1	1	2	888	2	888	2	888	2	888	0	0	1	0	1	0	0	0	0	0	888	0	0	0	0	0	0	0	0	0	0	1	888	1	4	0
369	2	Chonburi	0	888	888	888	888	1	2	1	2	1	2	2	888	2	888	2	888	2	888	2	888	0	0	0	0	0	0	1	0	1	0	888	0	1	1	0	1	0	0	0	0	0	1	888	9	3	0
370	2	Phra Nakhon Si Ayutthaya	1	1	1	3	1	2	888	1	1	2	888	2	888	2	888	2	888	2	888	2	888	0	0	0	0	1	0	0	0	0	0	888	0	1	0	0	0	0	0	2	1	0	3	1	0	5	0
371	2	Phra Nakhon Si Ayutthaya	1	1	1	1	888	2	888	2	888	2	888	1	1	2	888	1	2	1	1	2	888	0	0	0	0	1	0	0	0	0	0	888	0	1	1	1	1	0	1	1	1	1	1	888	0	5	1
372	3	Phra Nakhon Si Ayutthaya	1	1	1	2	1	1	1	1	1	1	1	1	1	1	1	1	1	1	1	2	888	0	0	0	0	0	1	0	0	0	0	888	0	2	1	1	0	1	2	1	2	1	1	888	1	4	0
373	2	Phra Nakhon Si Ayutthaya	1	1	1	1	888	2	888	1	1	2	888	1	2	1	2	2	888	1	1	2	888	0	0	0	0	1	0	1	0	0	0	888	0	2	0	1	0	0	1	0	1	1	1	888	0	9	0
374	2	Phra Nakhon Si Ayutthaya	1	1	1	1	888	1	1	1	1	1	1	1	1	1	1	1	1	1	1	2	888	0	0	0	0	0	0	0	0	1	0	888	0	2	2	1	1	0	1	0	1	0	3	1	0	2	0
375	2	Phra Nakhon Si Ayutthaya	1	1	1	1	888	2	888	1	1	2	888	2	888	1	1	2	888	1	1	2	888	0	1	0	0	1	0	0	1	0	0	888	0	1	0	0	0	0	1	0	0	0	1	888	3	5	1
376	2	Phra Nakhon Si Ayutthaya	1	1	1	1	888	2	888	1	2	1	1	1	2	2	888	2	888	1	2	1	9	0	0	0	0	1	0	0	0	0	0	888	0	1	1	0	0	0	0	0	0	0	3	1	0	3	1
377	2	Phra Nakhon Si Ayutthaya	1	1	1	2	1	2	888	2	888	2	888	2	888	2	888	2	888	2	888	2	888	0	0	1	0	0	0	1	0	0	0	888	0	0	0	0	0	0	0	0	0	0	1	888	1	5	1
378	2	Phra Nakhon Si Ayutthaya	1	1	1	3	1	2	888	2	888	2	888	2	888	2	888	2	888	1	1	2	888	0	0	1	0	1	0	0	1	0	0	888	0	1	0	1	0	0	0	0	0	0	1	888	1	3	1
379	2	Phra Nakhon Si Ayutthaya	1	1	1	1	888	2	888	1	1	2	888	2	888	1	1	2	888	2	888	2	888	0	0	0	0	0	0	1	0	0	0	888	0	0	0	0	0	0	1	0	0	0	1	888	0	3	0
380	2	Phra Nakhon Si Ayutthaya	1	0	888	888	888	1	1	2	888	1	1	1	1	1	1	1	1	2	888	2	888	0	0	0	0	0	0	0	0	1	0	888	0	2	2	2	2	2	3	1	1	0	1	888	1	4	1
381	3	Phra Nakhon Si Ayutthaya	1	0	888	888	888	2	888	1	1	2	888	2	888	2	888	2	888	2	888	2	888	0	0	1	0	0	0	0	0	0	0	888	0	1	0	1	1	0	0	0	1	0	1	888	2	4	1
382	2	Phra Nakhon Si Ayutthaya	0	888	888	888	888	2	888	2	888	1	1	2	888	2	888	1	2	1	2	2	888	0	0	0	0	0	0	1	0	0	0	888	0	0	0	2	1	1	1	1	1	0	1	888	0	9	1
383	3	Phra Nakhon Si Ayutthaya	1	0	888	888	888	2	888	1	1	2	888	2	888	2	888	2	888	2	888	2	888	0	0	0	0	0	0	0	1	0	0	888	0	0	0	1	0	1	1	1	0	0	1	888	0	9	1
384	2	Phra Nakhon Si Ayutthaya	0	888	888	888	888	2	888	1	1	2	888	2	888	2	888	1	1	2	888	2	888	0	0	1	0	0	0	0	0	0	0	888	0	0	0	1	0	0	0	0	1	0	1	888	2	5	1
385	2	Phra Nakhon Si Ayutthaya	0	888	888	888	888	2	888	2	888	2	888	1	1	2	888	1	2	2	888	2	888	0	0	1	0	0	0	0	0	0	0	888	0	0	0	0	0	0	0	0	0	0	1	888	3	5	1
386	3	Phra Nakhon Si Ayutthaya	1	0	888	888	888	1	1	1	1	2	888	2	888	1	2	2	888	1	1	2	888	0	0	0	0	1	0	0	0	0	0	888	0	1	0	0	0	0	1	0	0	0	3	4	0	2	1
387	2	Phra Nakhon Si Ayutthaya	1	0	888	888	888	2	888	1	1	2	888	1	2	1	2	2	888	1	2	2	888	0	0	0	0	1	0	0	0	0	0	888	0	1	0	1	0	0	1	0	0	0	3	4	0	3	1
388	2	Phra Nakhon Si Ayutthaya	0	888	888	888	888	2	888	1	1	1	2	1	1	1	2	2	888	1	1	2	888	0	0	0	0	1	0	0	0	0	0	888	0	3	2	1	0	0	1	1	1	1	1	888	1	2	1
389	2	Phra Nakhon Si Ayutthaya	1	0	888	888	888	2	888	2	888	2	888	2	888	2	888	2	888	2	888	2	888	0	0	0	0	0	0	0	1	0	0	888	0	3	1	1	0	0	1	0	0	0	1	888	0	9	0
390	3	Phra Nakhon Si Ayutthaya	0	888	888	888	888	1	1	1	1	2	888	1	1	2	888	1	1	1	1	2	888	0	0	0	0	1	0	0	0	0	0	888	0	2	1	1	0	0	0	0	0	0	1	888	0	4	1
391	2	Phra Nakhon Si Ayutthaya	1	1	1	1	888	1	1	2	888	2	888	2	888	1	2	2	888	2	888	2	888	0	0	1	0	0	0	0	0	0	0	888	0	1	0	1	1	0	1	1	0	0	1	888	0	5	1
392	2	Phra Nakhon Si Ayutthaya	1	1	1	3	1	2	888	2	888	2	888	2	888	2	888	2	888	2	888	2	888	0	0	1	0	0	0	0	0	0	0	888	0	1	0	0	0	0	0	0	0	0	1	888	3	5	0
393	3	Phra Nakhon Si Ayutthaya	1	1	1	1	888	2	888	1	9	2	888	2	888	2	888	2	888	1	1	2	888	0	0	0	0	1	1	0	0	0	0	888	0	0	0	0	0	0	0	0	0	0	3	1	3	5	1
394	3	Phra Nakhon Si Ayutthaya	1	1	1	2	1	2	888	2	888	2	888	2	888	1	2	2	888	1	2	2	888	0	0	0	0	1	0	0	0	0	0	888	0	2	0	1	0	0	1	0	0	0	3	3	1	4	1
396	1	Phra Nakhon Si Ayutthaya	1	1	1	3	9	2	888	2	888	2	888	2	888	2	888	2	888	2	888	2	888	0	0	1	0	0	0	0	0	0	0	888	0	0	0	0	0	0	0	0	0	0	2	1	2	4	0
397	3	Phra Nakhon Si Ayutthaya	1	1	1	3	1	2	888	1	1	2	888	1	1	1	1	2	888	1	1	2	888	0	0	0	0	0	1	0	1	0	0	888	0	0	0	0	0	0	0	0	0	0	1	888	0	4	1
398	3	Phra Nakhon Si Ayutthaya	1	1	1	1	888	2	888	1	1	2	888	1	2	2	888	2	888	2	888	2	888	0	0	0	0	1	0	0	0	0	0	888	0	0	0	0	0	0	0	0	0	0	3	1	1	5	1
400	1	Phra Nakhon Si Ayutthaya	1	1	1	1	888	2	888	2	888	2	888	2	888	2	888	2	888	2	888	2	888	0	0	1	0	0	0	0	0	0	0	888	0	0	0	0	0	0	0	0	0	0	3	1	3	5	0
401	1	Phra Nakhon Si Ayutthaya	1	1	1	1	888	1	1	2	888	2	888	2	888	2	888	2	888	2	888	2	888	0	0	0	0	1	0	1	1	0	0	888	0	1	0	1	0	0	1	1	0	0	3	1	2	4	1
402	2	Phra Nakhon Si Ayutthaya	1	1	1	2	1	1	1	1	1	1	2	1	1	1	1	1	2	1	1	2	888	0	0	0	0	1	1	0	0	0	0	888	0	2	1	1	2	1	1	1	1	1	3	1	1	3	1
403	3	Phra Nakhon Si Ayutthaya	1	1	1	1	888	2	888	1	1	2	888	2	888	1	2	2	888	2	888	2	888	0	0	0	0	0	0	0	1	0	0	888	0	3	1	1	0	1	0	1	0	0	1	888	0	4	1
404	3	Phra Nakhon Si Ayutthaya	1	1	1	1	888	1	2	2	888	2	888	2	888	1	2	2	888	1	1	2	888	0	0	0	0	0	1	0	0	0	0	888	0	1	0	0	0	0	1	1	0	0	3	4	3	5	1
405	2	Phra Nakhon Si Ayutthaya	1	1	2	2	1	1	1	1	1	1	1	2	888	2	888	2	888	2	888	2	888	0	0	0	0	0	0	1	0	0	0	888	0	1	0	1	1	0	1	0	0	0	3	4	3	5	0
407	3	Phra Nakhon Si Ayutthaya	1	0	888	888	888	1	2	1	2	1	2	2	888	1	1	2	888	1	2	2	888	0	0	1	0	0	0	1	0	0	0	888	0	1	0	0	0	0	0	0	0	0	1	888	1	4	0
408	2	Phra Nakhon Si Ayutthaya	1	0	888	888	888	2	888	2	888	2	888	2	888	2	888	2	888	2	888	2	888	0	0	0	0	1	0	0	0	0	0	888	0	0	0	0	0	0	0	1	0	0	2	1	3	5	1
409	2	Phra Nakhon Si Ayutthaya	1	1	1	1	888	2	888	2	888	2	888	1	2	1	1	2	888	1	2	2	888	0	0	0	1	0	0	0	1	0	0	888	0	1	0	0	0	0	0	0	1	0	1	888	0	4	1
410	2	Phra Nakhon Si Ayutthaya	1	1	1	1	888	2	888	1	1	2	888	1	1	1	2	2	888	1	2	2	888	0	0	0	0	1	0	1	0	0	0	888	0	2	0	2	1	0	0	0	0	0	3	4	0	5	0
411	3	Phra Nakhon Si Ayutthaya	1	1	1	1	888	2	888	1	1	2	888	2	888	2	888	2	888	2	888	2	888	0	0	1	0	1	0	0	0	0	0	888	0	1	0	0	0	0	1	1	0	0	1	888	1	3	1
412	3	Phra Nakhon Si Ayutthaya	1	1	1	1	888	2	888	1	1	2	888	1	1	1	2	2	888	1	1	2	888	0	0	0	0	1	1	0	0	0	0	888	0	1	1	1	0	0	0	0	0	0	3	4	2	5	0
413	2	Phra Nakhon Si Ayutthaya	1	1	1	2	1	2	888	2	888	2	888	2	888	2	888	2	888	2	888	2	888	0	0	0	0	1	1	0	0	0	0	888	0	1	0	0	0	0	0	0	1	0	3	1	2	5	1
414	2	Phra Nakhon Si Ayutthaya	1	1	2	3	1	1	1	2	888	2	888	2	888	2	888	2	888	1	2	2	888	0	0	0	0	1	0	0	0	0	0	888	0	3	0	0	0	0	0	0	0	0	3	4	0	4	0
415	3	Phra Nakhon Si Ayutthaya	1	1	1	3	1	2	888	2	888	2	888	2	888	2	888	2	888	2	888	2	888	0	0	1	0	0	0	0	0	0	0	888	0	1	0	0	0	0	0	0	0	0	3	4	0	4	0
416	2	Phra Nakhon Si Ayutthaya	1	1	1	3	1	2	888	1	1	2	888	2	888	2	888	2	888	2	888	2	888	0	0	1	0	1	0	0	0	0	0	888	0	1	0	0	1	0	1	0	1	0	1	888	3	4	1
417	2	Phra Nakhon Si Ayutthaya	1	1	1	3	1	2	888	2	888	2	888	2	888	2	888	2	888	2	888	2	888	0	0	1	0	0	0	0	0	0	0	888	0	0	0	0	0	0	0	0	0	0	3	4	9	3	1
418	3	Phra Nakhon Si Ayutthaya	1	1	1	1	888	2	888	2	888	2	888	2	888	2	888	2	888	2	888	2	888	0	0	1	0	1	0	0	0	0	0	888	0	0	0	0	0	0	0	0	0	0	3	4	0	4	0
419	3	Phra Nakhon Si Ayutthaya	1	1	2	2	1	1	1	1	1	1	1	1	1	2	888	2	888	2	888	2	888	0	0	0	0	0	0	0	0	1	0	888	0	1	0	0	0	0	1	0	0	0	1	888	3	4	1
420	2	Phra Nakhon Si Ayutthaya	1	1	1	3	1	2	888	2	888	2	888	2	888	2	888	2	888	1	2	2	888	0	0	0	0	1	0	0	0	0	0	888	0	1	1	1	0	0	2	3	1	0	3	4	3	5	1
421	2	Phra Nakhon Si Ayutthaya	1	1	1	2	1	2	888	2	888	2	888	2	888	2	888	2	888	2	888	2	888	0	0	0	0	1	0	0	0	0	0	888	0	0	0	0	0	0	0	0	0	0	3	1	1	5	0
422	2	Phra Nakhon Si Ayutthaya	1	0	888	888	888	2	888	2	888	2	888	2	888	2	888	2	888	2	888	2	888	0	0	1	0	0	0	0	0	0	0	888	0	0	0	0	0	0	0	0	0	0	1	888	3	4	0
423	2	Phra Nakhon Si Ayutthaya	1	0	888	888	888	1	1	1	1	2	888	2	888	2	888	2	888	1	2	2	888	0	0	1	0	0	0	0	0	0	0	888	0	1	0	0	0	0	0	0	0	0	3	1	3	5	0
424	3	Phra Nakhon Si Ayutthaya	1	0	888	888	888	2	888	1	1	2	888	1	1	1	1	2	888	1	1	2	888	0	0	0	0	0	0	0	0	1	0	888	0	2	1	1	0	0	0	0	1	0	3	4	0	2	1
425	2	Phra Nakhon Si Ayutthaya	1	0	888	888	888	2	888	1	1	2	888	2	888	1	1	2	888	2	888	2	888	0	0	0	0	0	1	0	0	0	0	888	0	3	0	0	0	0	1	1	0	0	1	888	0	2	0
426	2	Phra Nakhon Si Ayutthaya	1	0	888	888	888	2	888	2	888	2	888	2	888	2	888	2	888	2	888	2	888	0	0	1	0	0	0	0	0	0	0	888	0	0	0	0	0	0	0	1	0	0	3	4	2	4	0
427	2	Phra Nakhon Si Ayutthaya	1	0	888	888	888	2	888	2	888	2	888	2	888	2	888	2	888	2	888	2	888	0	0	0	0	1	0	0	0	0	0	888	0	1	0	0	0	0	0	0	0	0	3	1	2	3	1
428	2	Phra Nakhon Si Ayutthaya	1	0	888	888	888	2	888	2	888	2	888	1	2	2	888	2	888	1	2	2	888	0	0	0	0	1	0	0	1	0	0	888	0	2	2	3	1	1	1	3	2	1	3	1	0	3	9
429	3	Phra Nakhon Si Ayutthaya	1	0	888	888	888	1	1	1	1	2	888	2	888	2	888	2	888	1	1	2	888	0	0	0	0	1	0	0	0	0	0	888	0	0	0	0	0	0	0	0	0	0	3	1	0	4	1
430	2	Phra Nakhon Si Ayutthaya	1	0	888	888	888	2	888	2	888	1	2	2	888	2	888	2	888	1	2	2	888	0	0	0	0	1	0	0	0	0	0	888	0	0	0	0	0	0	0	0	0	0	3	4	3	3	0
431	3	Phra Nakhon Si Ayutthaya	1	0	888	888	888	2	888	2	888	2	888	2	888	1	2	2	888	2	888	2	888	0	0	1	0	0	0	0	0	0	0	888	0	1	0	0	0	0	0	0	0	0	3	1	0	3	1
432	2	Phra Nakhon Si Ayutthaya	1	0	888	888	888	2	888	1	1	1	1	2	888	1	1	2	888	2	888	2	888	0	0	0	0	0	0	0	0	1	0	888	0	3	1	2	2	2	2	2	1	1	1	888	0	4	1
433	2	Phra Nakhon Si Ayutthaya	1	0	888	888	888	1	1	1	1	2	888	1	2	2	888	1	2	1	2	2	888	0	0	0	0	1	0	0	0	0	0	888	0	0	1	1	1	0	1	0	1	0	1	888	0	4	0
434	2	Phra Nakhon Si Ayutthaya	1	0	888	888	888	2	888	1	1	1	1	1	1	1	1	2	888	1	1	2	888	0	0	0	0	0	1	0	0	0	0	888	0	3	0	2	1	0	0	1	0	1	1	888	0	3	0
435	2	Phra Nakhon Si Ayutthaya	0	888	888	888	888	2	888	2	888	2	888	2	888	2	888	2	888	2	888	2	888	0	0	0	0	1	0	0	1	0	0	888	0	2	0	0	0	0	1	2	0	0	1	888	2	5	1
436	2	Phra Nakhon Si Ayutthaya	0	888	888	888	888	2	888	2	888	1	1	2	888	2	888	2	888	2	888	2	888	0	0	0	0	0	1	0	0	0	0	888	0	3	1	1	1	0	1	1	0	0	1	888	0	3	1
437	2	Phra Nakhon Si Ayutthaya	0	888	888	888	888	2	888	1	1	2	888	2	888	1	1	2	888	2	888	2	888	0	0	0	0	0	1	0	0	0	0	888	0	3	1	3	0	0	0	0	0	0	1	888	0	3	1
438	2	Phra Nakhon Si Ayutthaya	0	888	888	888	888	2	888	2	888	2	888	2	888	2	888	2	888	2	888	2	888	0	0	0	1	1	0	0	0	0	0	888	0	0	0	2	0	0	0	0	1	0	1	888	1	4	1
439	3	Phra Nakhon Si Ayutthaya	0	888	888	888	888	2	888	2	888	1	2	2	888	1	1	2	888	1	1	2	888	0	0	0	0	1	0	0	0	0	0	888	0	0	0	1	0	0	1	0	0	0	1	888	2	3	1
440	2	Phra Nakhon Si Ayutthaya	0	888	888	888	888	2	888	2	888	1	2	2	888	1	1	1	2	2	888	2	888	0	0	0	0	0	1	0	1	0	0	888	0	0	0	0	0	0	1	1	0	0	1	888	0	3	1
441	3	Phra Nakhon Si Ayutthaya	0	888	888	888	888	2	888	1	1	2	888	2	888	1	2	2	888	1	1	2	888	0	0	0	0	1	1	0	0	0	0	888	0	3	0	0	0	0	0	0	0	0	1	888	0	3	1
442	3	Phra Nakhon Si Ayutthaya	0	888	888	888	888	1	1	2	888	1	1	2	888	2	888	2	888	1	2	2	888	0	0	0	0	1	0	0	0	0	0	888	0	1	0	1	0	0	0	1	0	0	1	888	1	3	0
443	2	Phra Nakhon Si Ayutthaya	0	888	888	888	888	2	888	2	888	2	888	2	888	2	888	2	888	2	888	2	888	0	0	0	0	1	0	0	0	0	0	888	0	1	0	0	0	0	0	0	0	0	1	888	1	4	0
444	2	Phra Nakhon Si Ayutthaya	0	888	888	888	888	2	888	1	1	2	888	1	2	1	2	2	888	1	2	2	888	0	0	0	0	1	0	1	0	0	0	888	0	1	0	0	0	0	1	1	0	0	1	888	3	3	1
445	3	Phra Nakhon Si Ayutthaya	0	888	888	888	888	1	1	1	1	1	1	1	1	2	888	2	888	1	1	2	888	0	0	0	0	0	0	0	0	1	0	888	0	3	1	1	1	1	0	2	1	1	1	888	1	3	0
446	2	Phra Nakhon Si Ayutthaya	0	888	888	888	888	2	888	2	888	2	888	2	888	1	2	2	888	1	1	2	888	0	0	0	0	1	0	0	0	0	0	888	0	0	0	0	0	0	0	0	0	0	1	888	0	2	1
447	2	Phra Nakhon Si Ayutthaya	0	888	888	888	888	1	1	2	888	2	888	2	888	1	2	2	888	1	1	2	888	0	0	0	0	0	0	0	1	0	0	888	0	3	0	2	0	0	0	1	0	0	1	888	0	4	0
448	3	Phra Nakhon Si Ayutthaya	0	888	888	888	888	2	888	2	888	2	888	1	2	2	888	2	888	1	2	2	888	0	0	1	0	0	0	0	0	0	0	888	0	0	0	0	0	0	0	1	0	0	1	888	0	3	1
449	3	Phra Nakhon Si Ayutthaya	0	888	888	888	888	1	1	2	888	2	888	1	2	1	2	2	888	1	2	2	888	0	0	1	0	0	0	0	1	0	0	888	0	3	0	0	2	0	2	3	2	0	1	888	0	5	1
450	2	Phra Nakhon Si Ayutthaya	0	888	888	888	888	2	888	2	888	2	888	2	888	2	888	2	888	2	888	2	888	0	0	1	0	0	0	0	0	0	0	888	0	3	1	2	2	0	1	2	0	0	1	888	3	3	1
451	3	Phra Nakhon Si Ayutthaya	0	888	888	888	888	1	1	2	888	2	888	2	888	2	888	2	888	2	888	2	888	0	0	0	0	0	0	0	1	0	0	888	0	3	0	1	0	0	0	3	0	0	1	888	2	3	1
452	2	Nakhon Pathom	1	1	1	3	1	1	1	2	888	2	888	2	888	2	888	2	888	2	888	2	888	0	0	0	0	1	0	0	0	0	0	888	0	1	0	0	0	0	1	0	1	0	1	888	0	2	1
453	2	Nakhon Pathom	1	1	1	2	1	1	1	1	1	2	888	2	888	2	888	2	888	1	1	2	888	0	0	0	0	1	0	0	0	0	0	888	0	1	1	1	1	1	1	1	1	0	3	4	2	4	1
454	2	Nakhon Pathom	1	1	1	2	1	1	1	2	888	2	888	2	888	2	888	2	888	2	888	2	888	0	0	1	0	0	0	0	0	0	0	888	0	1	0	0	0	0	1	0	1	0	1	888	0	4	0
455	2	Nakhon Pathom	1	1	1	3	1	2	888	2	888	2	888	2	888	2	888	2	888	2	888	2	888	0	0	1	0	0	0	0	0	0	0	888	0	1	0	0	0	0	0	0	0	0	1	888	0	4	1
456	2	Nakhon Pathom	1	1	1	2	1	2	888	2	888	2	888	2	888	2	888	2	888	2	888	2	888	0	0	0	0	0	0	0	0	1	0	888	0	1	0	0	0	0	1	0	0	0	1	888	0	5	0
457	2	Nakhon Pathom	1	1	1	2	1	1	1	2	888	1	1	1	1	1	1	2	888	1	1	2	888	0	0	0	0	1	0	0	0	0	0	888	0	1	1	0	0	0	1	0	1	0	3	4	3	5	0
458	3	Nakhon Pathom	1	1	1	3	1	1	1	2	888	2	888	2	888	2	888	2	888	2	888	2	888	0	0	1	0	0	0	0	0	0	0	888	0	1	1	1	1	1	1	1	1	1	1	888	1	2	0
459	2	Nakhon Pathom	1	1	1	3	1	2	888	2	888	2	888	2	888	2	888	2	888	2	888	2	888	0	0	0	0	1	0	0	0	0	0	888	0	1	0	0	0	0	1	0	1	0	3	4	0	5	0
460	2	Nakhon Pathom	1	1	1	1	888	1	1	2	888	2	888	1	1	2	888	2	888	2	888	2	888	0	0	0	1	0	0	0	0	0	0	888	0	1	0	0	0	0	1	0	1	0	1	888	0	5	0
461	1	Nakhon Pathom	1	1	1	2	1	1	1	2	888	2	888	2	888	2	888	2	888	2	888	2	888	0	0	0	0	1	1	0	0	0	0	888	0	1	1	1	1	1	1	1	1	1	3	4	0	4	1
462	2	Nakhon Pathom	1	1	1	2	1	2	888	2	888	2	888	1	2	2	888	2	888	2	888	2	888	0	0	1	0	1	0	0	0	0	0	888	0	0	0	0	0	0	0	0	0	0	1	888	0	4	1
463	2	Nakhon Pathom	1	1	2	2	1	2	888	2	888	2	888	2	888	2	888	2	888	2	888	2	888	0	0	1	0	0	0	1	0	0	0	888	0	0	0	0	0	0	0	0	0	0	1	888	0	2	1
464	2	Nakhon Pathom	1	1	2	2	1	2	888	2	888	1	2	2	888	2	888	2	888	1	2	2	888	0	0	0	0	0	0	1	0	0	0	888	0	1	1	1	1	1	1	1	1	1	1	888	0	2	1
465	2	Nakhon Pathom	1	1	1	2	1	1	1	1	1	2	888	2	888	1	1	2	888	1	1	2	888	0	0	0	0	1	0	0	0	0	0	888	0	1	0	0	0	0	1	0	1	0	3	4	0	3	1
466	2	Nakhon Pathom	1	1	1	2	1	2	888	1	1	2	888	1	1	2	888	2	888	2	888	2	888	0	0	0	0	1	0	0	0	0	0	888	0	1	0	0	0	0	1	0	1	0	1	888	0	3	1
467	2	Nakhon Pathom	1	1	1	2	1	1	1	2	888	2	888	1	1	2	888	2	888	1	1	2	888	0	0	0	0	1	0	0	0	0	0	888	0	1	0	0	0	0	1	0	1	0	3	4	0	3	0
468	2	Nakhon Pathom	1	1	1	2	1	2	888	2	888	2	888	1	1	2	888	2	888	1	1	2	888	0	0	0	0	1	0	0	0	0	0	888	0	1	0	0	0	0	0	0	1	0	1	888	2	5	1
469	2	Nakhon Pathom	1	1	1	3	1	2	888	1	2	2	888	2	888	2	888	2	888	1	1	2	888	0	0	0	0	1	0	0	0	0	0	888	0	1	0	0	0	0	0	0	0	0	3	4	2	4	0
470	3	Nakhon Pathom	1	1	1	3	1	2	888	2	888	2	888	2	888	2	888	2	888	2	888	2	888	0	0	1	0	0	0	0	0	0	0	888	0	1	0	0	0	0	0	0	0	0	3	4	0	5	1
471	3	Nakhon Pathom	1	1	1	3	1	1	1	2	888	2	888	2	888	2	888	2	888	2	888	2	888	0	0	0	1	0	0	0	0	0	0	888	0	0	0	0	0	0	0	0	0	0	3	4	0	4	1
472	2	Nakhon Pathom	1	1	1	2	1	2	888	1	1	1	1	2	888	2	888	2	888	1	1	2	888	0	0	0	0	1	0	0	0	0	0	888	0	1	0	0	0	0	1	0	1	0	1	888	0	5	1
473	2	Nakhon Pathom	1	1	1	2	1	2	888	2	888	2	888	2	888	2	888	2	888	2	888	2	888	0	0	1	0	0	0	0	0	0	0	888	0	1	0	0	0	0	0	0	1	0	1	888	3	5	1
474	2	Nakhon Pathom	1	1	1	2	1	2	888	2	888	2	888	2	888	2	888	2	888	1	1	2	888	0	0	0	0	1	0	0	0	0	0	888	0	1	0	1	0	0	1	0	1	0	2	2	1	3	1
475	2	Nakhon Pathom	1	1	1	2	1	1	1	1	1	2	888	2	888	2	888	2	888	2	888	2	888	0	0	1	0	0	0	0	0	0	0	888	0	1	0	0	0	0	0	0	0	0	3	4	1	5	0
476	3	Nakhon Pathom	1	1	1	2	1	1	1	2	888	2	888	2	888	2	888	2	888	2	888	2	888	0	0	1	0	0	0	0	0	0	0	888	0	1	0	1	0	0	1	0	1	0	3	4	1	5	1
477	2	Nakhon Pathom	1	1	1	2	1	1	1	2	888	2	888	2	888	2	888	2	888	1	1	2	888	0	0	0	0	1	0	0	0	0	0	888	0	1	0	0	0	0	1	0	1	0	1	888	3	3	0
478	2	Nakhon Pathom	1	0	888	888	888	1	1	1	1	1	1	1	1	2	888	2	888	1	1	2	888	0	0	0	0	1	0	0	0	0	0	888	0	0	0	0	0	0	1	0	1	0	1	888	3	4	0
479	2	Nakhon Pathom	1	0	888	888	888	2	888	2	888	2	888	2	888	2	888	2	888	2	888	2	888	0	0	1	0	0	0	0	0	0	0	888	0	0	0	0	0	0	0	0	0	0	1	888	2	5	0
480	2	Nakhon Pathom	1	0	888	888	888	1	1	1	1	2	888	2	888	2	888	2	888	2	888	2	888	0	0	1	0	0	0	0	0	0	0	888	0	1	0	0	0	0	1	0	0	0	1	888	0	5	1
481	3	Nakhon Pathom	1	0	888	888	888	1	1	1	1	2	888	2	888	2	888	2	888	1	1	2	888	0	0	0	0	1	0	0	0	0	0	888	0	1	0	0	0	0	1	0	1	0	1	888	0	2	0
482	3	Nakhon Pathom	1	0	888	888	888	1	1	2	888	2	888	2	888	2	888	2	888	2	888	2	888	0	0	1	0	0	0	0	0	0	0	888	0	1	0	0	0	0	1	0	1	0	1	888	0	4	1
483	3	Nakhon Pathom	0	888	888	888	888	1	1	2	888	2	888	2	888	2	888	2	888	2	888	2	888	0	0	0	1	0	0	0	0	0	0	888	0	1	0	0	0	0	1	0	1	0	1	888	1	4	1
484	2	Nakhon Pathom	0	888	888	888	888	1	1	2	888	2	888	2	888	2	888	2	888	2	888	2	888	0	0	1	0	0	0	0	0	0	0	888	0	1	0	0	0	0	1	0	1	0	1	888	0	1	9
485	2	Nakhon Pathom	0	888	888	888	888	1	1	2	888	2	888	1	1	2	888	2	888	2	888	2	888	0	0	1	0	0	0	0	0	0	0	888	0	0	0	0	0	0	0	0	0	0	1	888	0	2	0
486	2	Nakhon Pathom	0	888	888	888	888	1	1	2	888	2	888	2	888	2	888	2	888	1	1	2	888	0	0	0	0	0	1	0	0	0	0	888	0	1	0	0	0	0	1	0	1	0	1	888	0	4	1
487	2	Nakhon Pathom	0	888	888	888	888	2	888	2	888	2	888	2	888	2	888	2	888	2	888	2	888	0	0	1	0	0	0	0	0	0	0	888	0	1	0	0	0	0	1	0	1	0	1	888	0	5	1
488	2	Nakhon Pathom	0	888	888	888	888	1	1	2	888	2	888	1	1	2	888	2	888	1	1	2	888	0	0	0	0	1	0	0	0	0	0	888	0	1	0	0	0	0	1	0	1	0	1	888	0	4	1
489	2	Nakhon Pathom	0	888	888	888	888	1	1	2	888	2	888	2	888	2	888	2	888	2	888	2	888	0	0	1	0	0	0	0	0	0	0	888	0	1	0	0	0	0	1	0	1	0	1	888	0	4	1
490	2	Nakhon Pathom	0	888	888	888	888	2	888	2	888	2	888	2	888	2	888	2	888	1	1	2	888	0	0	0	0	1	0	0	0	0	0	888	0	1	0	0	0	0	0	0	1	0	1	888	0	4	1
491	2	Nakhon Pathom	0	888	888	888	888	1	1	1	1	2	888	2	888	2	888	2	888	1	1	2	888	0	0	0	0	1	0	0	0	0	0	888	0	1	0	0	0	0	1	0	1	0	1	888	0	4	0
492	2	Nakhon Pathom	0	888	888	888	888	2	888	2	888	2	888	2	888	2	888	2	888	2	888	2	888	0	0	1	0	0	0	0	0	0	0	888	0	1	0	0	0	0	0	0	0	0	1	888	0	4	1
493	3	Nakhon Pathom	0	888	888	888	888	1	1	2	888	2	888	2	888	2	888	2	888	1	1	2	888	0	0	0	0	1	0	0	0	0	0	888	0	1	0	0	0	0	1	0	1	0	1	888	0	4	1
494	2	Nakhon Pathom	0	888	888	888	888	1	1	2	888	2	888	2	888	2	888	2	888	2	888	2	888	0	0	1	0	0	0	0	0	0	0	888	0	0	0	0	0	0	0	0	0	0	1	888	0	5	1
495	3	Nakhon Pathom	0	888	888	888	888	2	888	2	888	2	888	2	888	2	888	2	888	2	888	2	888	0	0	1	0	0	0	0	0	0	0	888	0	1	0	0	0	0	0	0	0	0	1	888	0	5	1
496	2	Nakhon Pathom	0	888	888	888	888	1	1	2	888	2	888	1	1	1	1	2	888	1	1	2	888	0	0	0	0	1	0	0	0	0	0	888	0	2	0	0	0	0	1	0	1	0	1	888	0	5	1
497	1	Nakhon Pathom	0	888	888	888	888	1	1	2	888	2	888	2	888	2	888	2	888	2	888	2	888	0	0	0	0	1	0	0	0	0	0	888	0	1	0	0	0	0	0	0	1	0	1	888	0	3	0
498	3	Nakhon Pathom	0	888	888	888	888	1	1	1	1	1	1	1	1	2	888	2	888	2	888	2	888	0	0	0	1	0	0	0	0	0	0	888	0	1	0	0	0	0	1	0	1	0	1	888	0	5	1
499	3	Nakhon Pathom	0	888	888	888	888	2	888	2	888	2	888	2	888	2	888	2	888	2	888	2	888	0	0	1	0	0	0	0	0	0	0	888	0	1	0	0	0	0	0	0	1	0	1	888	2	5	1
500	2	Nakhon Pathom	0	888	888	888	888	1	1	2	888	2	888	2	888	2	888	2	888	1	1	2	888	0	0	0	0	1	0	0	0	0	0	888	0	1	0	0	0	0	1	0	1	0	3	4	0	5	0
501	3	Nakhon Pathom	0	888	888	888	888	2	888	1	1	2	888	2	888	2	888	2	888	1	1	2	888	0	0	0	0	1	0	0	0	0	0	888	0	1	0	0	0	0	1	0	1	0	1	888	2	5	0
502	2	Nakhon Pathom	0	888	888	888	888	1	1	2	888	2	888	2	888	1	1	2	888	1	1	2	888	0	0	0	0	1	0	0	0	0	0	888	0	1	0	0	0	0	0	0	0	0	1	888	1	5	0
503	1	Nakhon Pathom	0	888	888	888	888	2	888	2	888	2	888	2	888	2	888	2	888	2	888	2	888	0	0	1	0	0	0	0	0	0	0	888	0	0	0	0	0	0	0	0	0	0	1	888	1	5	1
504	3	Nakhon Pathom	0	888	888	888	888	1	1	2	888	2	888	2	888	2	888	2	888	2	888	2	888	0	0	1	0	0	0	0	0	0	0	888	0	1	0	1	0	0	1	0	1	0	1	888	0	5	0
505	2	Nakhon Pathom	0	888	888	888	888	2	888	2	888	2	888	2	888	2	888	2	888	2	888	2	888	0	0	1	0	0	0	0	0	0	0	888	0	0	0	0	0	0	0	0	0	0	1	888	0	2	9
506	2	Nakhon Pathom	0	888	888	888	888	1	1	2	888	2	888	2	888	2	888	2	888	2	888	2	888	0	0	1	0	0	0	0	0	0	0	888	0	1	0	0	0	0	1	0	1	0	1	888	1	5	1
507	2	Nakhon Pathom	0	888	888	888	888	1	1	2	888	2	888	2	888	2	888	2	888	1	1	2	888	0	0	0	0	1	0	0	0	0	0	888	0	0	0	0	0	0	0	0	0	0	1	888	0	5	1
508	3	Nakhon Pathom	0	888	888	888	888	2	888	2	888	2	888	2	888	2	888	2	888	1	1	2	888	0	0	0	0	1	0	0	0	0	0	888	0	1	0	1	0	0	1	0	1	0	1	888	0	4	0
509	2	Nakhon Pathom	0	888	888	888	888	1	1	2	888	2	888	2	888	2	888	2	888	1	1	2	888	0	0	0	0	1	0	0	0	0	0	888	0	1	0	0	0	0	1	0	1	0	1	888	0	4	1
510	2	Nakhon Pathom	0	888	888	888	888	1	1	2	888	2	888	2	888	2	888	2	888	2	888	2	888	0	0	1	0	0	0	0	0	0	0	888	0	1	0	0	0	0	1	0	0	0	1	888	1	2	1
511	2	Nakhon Pathom	0	888	888	888	888	2	888	2	888	2	888	2	888	2	888	2	888	2	888	2	888	0	0	1	0	0	0	0	0	0	0	888	0	1	0	0	0	0	1	0	0	0	1	888	1	5	1
512	2	Nakhon Pathom	0	888	888	888	888	1	1	2	888	2	888	2	888	2	888	2	888	1	1	2	888	0	0	0	0	1	0	0	0	0	0	888	0	1	0	0	0	0	0	0	1	0	1	888	1	4	1
513	2	Nakhon Pathom	0	888	888	888	888	1	1	2	888	2	888	2	888	2	888	2	888	1	1	2	888	0	0	0	0	1	0	0	0	0	0	888	0	2	0	0	0	0	1	0	1	0	1	888	0	5	1
514	3	Nakhon Pathom	0	888	888	888	888	1	1	2	888	2	888	1	1	2	888	2	888	1	1	2	888	0	0	0	0	1	0	0	0	0	0	888	0	1	0	0	0	0	1	0	1	0	1	888	0	4	1
515	2	Nakhon Pathom	0	888	888	888	888	1	1	1	1	1	1	1	1	1	1	2	888	1	1	2	888	0	0	0	0	1	0	0	0	0	0	888	0	1	0	0	0	0	0	0	1	0	1	888	1	1	0
516	2	Nakhon Pathom	0	888	888	888	888	1	1	2	888	2	888	1	1	1	1	2	888	1	1	2	888	0	0	0	0	1	0	0	0	0	0	888	0	1	0	0	0	0	1	0	1	0	1	888	0	4	0
517	3	Nakhon Pathom	0	888	888	888	888	1	1	2	888	2	888	2	888	2	888	2	888	1	1	2	888	0	0	0	0	1	0	0	0	0	0	888	0	1	0	0	0	0	1	0	1	0	1	888	0	5	0
518	3	Nakhon Pathom	0	888	888	888	888	1	1	2	888	2	888	2	888	2	888	2	888	2	888	2	888	0	0	0	0	0	0	1	0	0	0	888	0	0	0	0	0	0	0	0	0	0	3	4	0	3	0
519	2	Nakhon Pathom	0	888	888	888	888	2	888	2	888	2	888	2	888	2	888	2	888	2	888	2	888	0	0	1	0	0	0	0	0	0	0	888	0	0	0	0	0	0	0	0	0	0	1	888	2	5	0
520	2	Nakhon Pathom	0	888	888	888	888	2	888	2	888	2	888	2	888	2	888	2	888	2	888	2	888	0	0	1	0	0	0	0	0	0	0	888	0	1	0	0	0	0	0	0	0	0	1	888	0	3	0
521	2	Nakhon Pathom	0	888	888	888	888	1	1	2	888	2	888	2	888	2	888	2	888	1	1	2	888	0	0	0	0	1	0	0	0	0	0	888	0	0	0	0	0	0	0	0	0	0	1	888	0	5	0
522	2	Nakhon Pathom	0	888	888	888	888	1	1	1	1	2	888	2	888	2	888	2	888	2	888	2	888	0	0	0	0	1	0	0	0	0	0	888	0	1	1	1	1	0	1	0	1	0	1	888	0	3	1
523	3	Nakhon Pathom	0	888	888	888	888	1	1	2	888	1	1	1	1	2	888	2	888	1	1	2	888	0	0	0	0	0	1	0	0	0	0	888	0	1	1	1	1	1	1	1	1	1	1	888	0	1	0
524	2	Nakhon Pathom	0	888	888	888	888	1	1	2	888	1	1	1	1	2	888	2	888	1	1	2	888	0	0	0	0	1	0	0	0	0	0	888	0	1	0	0	0	0	1	0	1	0	1	888	0	4	1
525	2	Nakhon Pathom	0	888	888	888	888	1	1	2	888	2	888	2	888	2	888	2	888	2	888	2	888	0	0	0	0	0	0	1	0	0	0	888	0	1	1	1	1	0	1	0	1	0	1	888	3	5	1
526	2	Nakhon Pathom	0	888	888	888	888	1	1	1	1	1	1	1	1	2	888	2	888	1	1	2	888	0	0	0	0	1	0	0	0	0	0	888	0	1	1	1	1	1	1	1	1	1	1	888	0	2	0
527	3	Nakhon Pathom	0	888	888	888	888	2	888	2	888	2	888	2	888	2	888	2	888	2	888	2	888	0	0	0	0	1	0	0	0	0	0	888	0	1	1	1	1	1	1	1	1	1	1	888	0	4	1
528	3	Nakhon Pathom	0	888	888	888	888	2	888	1	1	1	1	2	888	2	888	2	888	1	1	2	888	0	0	0	0	0	0	0	0	1	0	888	0	0	0	0	0	0	0	0	0	0	1	888	0	3	0
529	3	Nakhon Pathom	0	888	888	888	888	1	1	1	1	2	888	1	1	1	1	2	888	1	1	2	888	0	0	0	0	0	1	0	0	0	0	888	0	2	2	2	2	2	2	2	2	2	1	888	0	5	0
530	2	Nakhon Pathom	0	888	888	888	888	1	1	2	888	2	888	2	888	2	888	2	888	2	888	2	888	0	0	1	0	0	0	0	0	0	0	888	0	1	0	0	0	0	0	0	1	0	1	888	0	4	0
531	2	Nakhon Pathom	0	888	888	888	888	1	1	2	888	2	888	1	1	2	888	2	888	1	1	2	888	0	0	0	0	1	0	0	0	0	0	888	0	1	1	1	1	1	1	1	1	1	1	888	0	2	1
532	2	Nakhon Pathom	0	888	888	888	888	1	1	2	888	2	888	2	888	2	888	2	888	2	888	2	888	0	0	0	0	0	1	0	0	0	0	888	0	1	1	1	1	0	1	0	1	0	1	888	0	5	1
533	2	Nakhon Pathom	0	888	888	888	888	1	1	2	888	2	888	2	888	2	888	2	888	2	888	2	888	0	0	1	0	0	0	0	0	0	0	888	0	1	0	0	0	0	1	0	1	0	1	888	3	3	0
534	3	Nakhon Pathom	0	888	888	888	888	1	1	2	888	1	1	2	888	2	888	2	888	1	1	2	888	0	0	0	0	1	1	0	0	0	0	888	0	1	1	0	0	0	1	0	1	0	1	888	0	4	1
535	3	Nakhon Pathom	0	888	888	888	888	2	888	2	888	2	888	2	888	2	888	2	888	2	888	2	888	0	0	1	0	0	0	0	0	0	0	888	0	1	0	0	0	0	0	0	0	0	1	888	0	3	1
536	2	Nakhon Pathom	0	888	888	888	888	1	1	2	888	2	888	2	888	2	888	2	888	2	888	2	888	0	0	1	0	0	0	0	0	0	0	888	0	1	0	0	0	0	0	0	1	0	1	888	3	3	0
537	2	Nakhon Pathom	0	888	888	888	888	1	1	2	888	2	888	2	888	2	888	2	888	2	888	2	888	0	0	0	0	0	0	0	0	1	0	888	0	1	1	1	1	1	1	0	1	1	1	888	0	2	0
538	2	Nakhon Pathom	0	888	888	888	888	1	1	2	888	2	888	2	888	2	888	2	888	2	888	2	888	0	0	0	0	1	0	0	0	0	0	888	0	1	0	0	0	0	1	0	1	0	1	888	0	2	1
539	3	Nakhon Pathom	0	888	888	888	888	1	1	2	888	2	888	2	888	2	888	2	888	2	888	2	888	0	0	1	0	0	0	0	0	0	0	888	0	1	0	0	0	0	1	0	1	0	1	888	0	5	0
540	3	Nakhon Pathom	0	888	888	888	888	1	1	1	1	1	1	2	888	1	1	2	888	1	1	2	888	0	0	0	0	1	0	0	0	0	0	888	0	1	0	0	0	0	1	0	1	0	1	888	0	4	1
541	2	Nakhon Pathom	0	888	888	888	888	1	1	2	888	2	888	2	888	2	888	2	888	1	1	2	888	0	0	0	0	1	0	0	0	0	0	888	0	1	0	1	0	0	1	0	1	0	1	888	0	4	0
542	2	Chiang Mai	1	1	1	1	888	2	888	2	888	1	2	1	2	2	888	2	888	2	888	2	888	0	0	0	0	0	0	0	0	0	0	888	1	1	0	1	0	0	0	0	1	0	1	888	0	4	1
543	2	Chiang Mai	1	1	1	1	888	2	888	2	888	2	888	2	888	2	888	2	888	2	888	2	888	0	0	0	0	0	0	0	0	0	0	888	1	1	0	1	0	0	0	1	0	0	1	888	0	5	0
544	2	Chiang Mai	1	1	1	1	888	1	1	2	888	2	888	1	1	2	888	2	888	1	1	2	888	0	0	0	0	1	0	0	0	0	0	888	0	1	0	1	0	0	0	0	0	0	1	888	0	4	1
545	3	Chiang Mai	1	1	1	1	888	2	888	2	888	2	888	2	888	2	888	2	888	2	888	2	888	0	0	0	0	1	0	0	0	0	0	888	0	1	0	1	2	1	0	0	0	0	1	888	0	4	1
546	2	Chiang Mai	1	1	1	3	1	1	1	2	888	2	888	1	1	2	888	2	888	1	1	2	888	0	0	0	0	1	0	0	1	0	0	888	0	2	0	1	1	0	0	0	1	0	1	888	0	4	1
547	2	Chiang Mai	1	1	1	3	1	2	888	2	888	2	888	2	888	2	888	2	888	1	1	2	888	0	0	0	0	1	0	0	0	0	0	888	0	2	0	1	0	0	1	1	0	0	1	888	1	4	1
548	3	Chiang Mai	1	1	1	3	1	2	888	2	888	2	888	2	888	2	888	2	888	1	1	2	888	0	0	0	0	1	0	0	0	0	0	888	0	1	0	1	0	0	0	0	0	0	1	888	0	4	1
549	3	Chiang Mai	1	1	1	3	1	2	888	2	888	2	888	1	1	2	888	2	888	1	1	2	888	0	1	0	0	1	0	0	0	0	0	888	0	2	0	1	1	0	0	1	1	0	1	888	0	5	1
550	3	Chiang Mai	1	1	2	3	2	2	888	2	888	2	888	1	1	2	888	2	888	1	1	2	888	0	0	0	0	1	0	0	0	0	0	888	0	1	0	0	1	0	0	0	1	1	3	4	0	5	1
551	3	Chiang Mai	1	1	2	3	1	2	888	2	888	2	888	2	888	2	888	2	888	2	888	2	888	0	0	0	0	1	0	0	0	0	0	888	0	1	0	1	0	0	0	0	1	0	3	4	0	4	1
552	2	Chiang Mai	1	1	1	1	888	2	888	2	888	1	1	1	1	2	888	2	888	1	1	2	888	0	0	0	0	0	1	0	0	0	0	888	0	2	0	1	0	0	0	0	1	0	3	4	0	4	1
553	3	Chiang Mai	1	1	2	3	2	2	888	2	888	1	1	1	1	2	888	2	888	1	1	2	888	0	0	0	0	1	0	0	0	0	0	888	0	2	0	1	0	0	0	1	0	0	3	4	0	5	1
554	3	Chiang Mai	1	1	2	3	1	1	2	2	888	2	888	2	888	2	888	2	888	2	888	2	888	0	0	0	0	1	0	0	0	0	0	888	0	2	0	1	0	0	1	0	0	1	3	4	0	4	1
555	3	Chiang Mai	1	1	1	3	1	2	888	2	888	2	888	2	888	2	888	2	888	2	888	2	888	0	0	0	0	0	0	0	0	0	0	888	1	1	0	1	0	0	0	0	0	0	1	888	0	5	1
556	2	Chiang Mai	1	1	1	3	1	1	1	2	888	1	1	1	1	2	888	2	888	1	1	2	888	0	0	0	0	0	0	0	0	1	0	888	0	2	0	1	1	0	0	1	1	1	1	888	0	4	0
557	2	Chiang Mai	1	1	1	3	1	2	888	2	888	2	888	2	888	2	888	2	888	2	888	2	888	0	0	0	0	0	0	0	1	0	0	888	0	1	0	1	0	0	0	1	1	0	1	888	0	4	0
558	2	Chiang Mai	1	1	1	3	1	1	1	2	888	2	888	2	888	2	888	2	888	1	1	2	888	0	0	0	0	1	0	0	0	0	0	888	0	1	0	0	0	1	0	0	1	1	3	4	0	4	1
559	3	Chiang Mai	1	1	1	3	1	2	888	2	888	2	888	2	888	2	888	2	888	2	888	2	888	0	0	0	0	0	0	0	0	0	0	888	1	0	0	0	0	0	0	0	0	0	1	888	0	4	1
560	2	Chiang Mai	1	1	1	1	888	1	1	2	888	2	888	2	888	2	888	2	888	2	888	2	888	0	0	0	0	0	0	0	0	1	0	888	0	1	0	1	0	0	0	1	0	0	1	888	0	5	1
561	2	Chiang Mai	1	1	1	1	888	1	1	2	888	1	1	1	1	1	1	2	888	1	1	2	888	0	0	0	0	1	0	0	0	0	0	888	0	1	0	1	0	0	1	1	0	1	1	888	0	5	1
562	2	Chiang Mai	1	1	1	1	888	2	888	2	888	2	888	2	888	2	888	2	888	1	9	2	888	0	0	0	0	1	0	0	0	0	0	888	0	1	0	1	0	0	0	0	1	1	1	888	0	5	1
563	2	Chiang Mai	1	1	1	1	888	2	888	2	888	2	888	2	888	2	888	2	888	2	888	2	888	0	0	0	0	0	0	0	0	0	0	888	1	1	0	1	1	0	0	0	1	1	1	888	0	5	1
564	2	Chiang Mai	1	1	1	1	888	1	1	2	888	1	9	1	1	1	1	2	888	1	9	2	888	0	0	0	0	1	0	0	0	0	0	888	0	1	0	0	1	0	0	1	0	0	1	888	0	5	0
565	3	Chiang Mai	1	1	1	1	888	1	2	2	888	2	888	2	888	2	888	2	888	2	888	2	888	0	0	0	0	0	0	0	0	0	0	888	1	1	0	2	0	0	0	0	1	1	1	888	0	3	1
566	3	Chiang Mai	1	1	1	1	888	1	1	2	888	1	1	1	1	1	1	2	888	1	1	2	888	0	0	0	0	1	0	1	1	0	0	888	0	1	0	2	0	0	0	0	1	0	1	888	0	4	1
567	2	Chiang Mai	1	1	1	1	888	1	1	2	888	1	1	1	1	1	1	2	888	1	1	2	888	0	0	0	0	1	1	1	1	0	0	888	0	1	0	2	0	0	0	0	1	0	1	888	0	3	1
568	2	Chiang Mai	1	1	2	3	1	2	888	2	888	2	888	2	888	2	888	2	888	2	888	2	888	0	0	0	0	0	0	1	1	0	0	888	0	0	0	0	0	0	0	0	0	0	3	9	1	4	1
569	3	Chiang Mai	1	1	1	2	1	1	1	2	888	1	1	1	1	1	1	2	888	1	1	2	888	0	0	0	0	1	0	0	1	0	0	888	0	1	2	0	1	2	0	0	2	0	1	888	0	4	1
570	2	Chiang Mai	1	1	1	3	1	2	888	2	888	2	888	2	888	1	2	2	888	1	2	2	888	0	0	0	0	0	0	0	0	1	0	888	0	1	0	1	0	0	0	1	0	0	3	1	1	4	1
571	3	Chiang Mai	1	1	1	2	1	1	1	2	888	1	1	1	1	2	888	2	888	2	888	2	888	0	0	0	0	0	0	1	1	0	0	888	0	1	0	1	0	0	0	0	0	0	3	4	1	4	1
572	2	Chiang Mai	1	1	1	3	1	2	888	2	888	2	888	2	888	2	888	2	888	2	888	2	888	0	0	0	0	0	0	0	1	0	0	888	0	1	0	2	0	0	0	0	1	2	1	888	1	5	1
573	2	Chiang Mai	1	1	2	1	888	2	888	2	888	2	888	2	888	2	888	2	888	2	888	2	888	0	0	0	0	0	0	0	1	0	0	888	0	0	0	0	0	0	0	0	0	0	1	888	1	4	0
574	2	Chiang Mai	1	1	1	2	1	1	1	2	888	1	1	1	1	2	888	2	888	1	1	2	888	0	0	0	0	1	0	0	1	0	0	888	0	1	0	2	0	0	0	1	0	2	3	4	1	4	1
575	2	Chiang Mai	1	1	1	3	1	1	1	2	888	2	888	2	888	2	888	2	888	1	2	2	888	0	0	0	0	1	0	0	0	0	0	888	0	1	0	0	0	1	0	0	0	0	1	888	0	4	1
576	2	Chiang Mai	1	1	1	2	1	2	888	2	888	2	888	2	888	2	888	2	888	2	888	2	888	0	0	0	0	0	0	1	0	0	0	888	0	1	0	1	0	0	0	1	0	0	1	888	0	4	1
577	2	Chiang Mai	1	1	1	2	1	1	2	2	888	2	888	2	888	2	888	2	888	1	1	2	888	0	0	0	0	0	0	0	0	1	0	888	0	1	0	0	0	0	0	0	0	0	1	888	0	4	1
578	2	Chiang Mai	1	1	1	2	1	1	1	2	888	1	1	1	1	2	888	2	888	1	2	2	888	0	0	0	0	1	0	1	0	0	0	888	0	1	0	1	0	0	0	0	0	0	1	888	0	4	1
579	2	Chiang Mai	1	1	2	3	1	2	888	2	888	2	888	2	888	2	888	2	888	2	888	2	888	0	0	0	0	0	0	0	0	1	0	888	0	1	0	1	0	0	0	0	1	0	1	888	0	4	1
580	2	Chiang Mai	1	1	1	3	1	1	2	2	888	1	1	1	1	1	1	2	888	1	1	2	888	0	0	0	0	1	0	1	0	0	0	888	0	1	0	2	0	0	0	0	1	1	1	888	0	4	1
581	2	Chiang Mai	1	1	2	3	1	2	888	2	888	2	888	2	888	1	1	2	888	1	1	2	888	0	0	0	0	1	0	0	1	0	0	888	0	1	0	2	0	0	0	0	0	0	3	4	1	4	1
582	2	Chiang Mai	1	1	2	3	1	2	888	2	888	2	888	2	888	1	2	2	888	1	2	2	888	0	0	0	0	1	0	1	0	0	0	888	0	0	0	1	0	0	0	0	1	0	1	888	1	4	1
583	2	Chiang Mai	1	1	1	1	888	1	1	2	888	1	1	1	1	2	888	2	888	1	1	2	888	0	0	0	0	1	1	0	0	0	0	888	0	1	0	1	1	0	0	0	0	0	1	888	0	5	1
584	2	Chiang Mai	1	1	2	3	1	1	1	2	888	2	888	2	888	2	888	2	888	2	888	2	888	0	0	0	0	0	0	0	1	0	0	888	0	3	2	1	1	0	0	0	1	1	1	888	1	5	1
585	2	Chiang Mai	1	1	1	1	888	2	888	1	2	2	888	2	888	2	888	2	888	2	888	2	888	0	0	0	0	0	0	0	1	0	0	888	0	3	0	1	0	0	0	0	2	0	3	4	1	4	1
586	2	Chiang Mai	1	1	1	2	1	2	888	2	888	2	888	2	888	2	888	2	888	2	888	2	888	0	0	0	0	0	0	0	0	0	0	888	1	1	0	3	1	0	1	0	1	1	1	888	1	2	1
587	2	Chiang Mai	1	1	9	2	1	1	1	2	888	2	888	1	1	2	888	2	888	2	888	2	888	0	0	0	0	0	0	0	1	0	0	888	0	3	0	1	1	0	0	1	0	0	1	888	0	4	1
588	3	Chiang Mai	1	1	1	2	1	1	1	1	1	1	1	1	1	1	1	2	888	1	1	2	888	0	0	0	0	1	1	1	1	0	0	888	0	3	2	1	2	1	1	2	0	0	1	888	2	2	1
589	2	Chiang Mai	1	1	1	1	888	1	2	1	1	1	1	1	1	2	888	2	888	1	1	2	888	0	0	0	0	1	0	1	1	0	0	888	0	1	0	1	0	0	0	1	0	1	1	888	1	4	1
590	2	Chiang Mai	1	1	1	2	1	1	2	2	888	2	888	2	888	2	888	2	888	2	888	2	888	0	0	0	0	0	0	0	0	0	0	888	1	1	0	3	1	1	0	0	1	0	3	1	1	4	1
591	2	Chiang Mai	1	1	1	3	1	1	1	2	888	2	888	2	888	2	888	2	888	2	888	2	888	0	0	0	0	1	0	0	1	0	0	888	0	1	0	0	0	0	0	0	1	0	1	888	0	4	1
592	3	Chiang Mai	1	1	1	2	1	2	888	2	888	2	888	2	888	1	1	2	888	1	2	2	888	0	0	0	0	1	0	0	0	0	0	888	0	0	0	1	0	0	0	0	0	0	1	888	0	4	0
593	2	Chiang Mai	1	1	1	2	1	2	888	2	888	2	888	2	888	2	888	2	888	1	2	2	888	0	0	0	0	1	0	0	0	0	0	888	0	1	0	1	0	0	0	0	1	0	1	888	0	4	1
594	2	Chiang Mai	1	1	2	2	1	2	888	2	888	2	888	2	888	2	888	2	888	2	888	2	888	0	0	0	0	0	0	1	0	0	0	888	0	1	0	1	0	0	0	0	1	0	1	888	0	4	1
595	2	Chiang Mai	1	0	888	888	888	1	1	2	888	2	888	2	888	2	888	2	888	1	2	2	888	0	0	0	0	1	0	1	0	0	0	888	0	0	0	0	0	0	0	0	0	0	1	888	1	4	1
596	2	Chiang Mai	1	0	888	888	888	1	1	2	888	2	888	2	888	2	888	2	888	2	888	2	888	0	0	0	0	0	0	0	0	0	0	888	1	1	0	2	1	1	0	1	0	1	3	1	1	4	1
597	2	Chiang Mai	1	0	888	888	888	1	1	2	888	1	1	1	1	1	1	2	888	1	1	2	888	0	0	0	0	1	1	0	1	0	0	888	0	1	0	1	0	1	0	0	1	0	1	888	0	4	0
598	2	Chiang Mai	1	0	888	888	888	1	2	2	888	1	1	1	1	2	888	2	888	1	1	2	888	0	0	0	0	0	1	0	0	0	0	888	0	1	0	2	0	0	0	0	1	0	3	4	0	4	1
599	2	Chiang Mai	1	0	888	888	888	1	1	2	888	1	1	1	1	2	888	2	888	1	1	2	888	0	0	0	0	1	0	0	1	0	0	888	0	1	0	1	0	0	1	0	0	0	3	4	1	4	1
600	3	Chiang Mai	1	0	888	888	888	1	1	2	888	1	1	1	1	2	888	2	888	1	1	2	888	0	0	0	0	1	0	0	1	0	0	888	0	1	0	2	0	0	0	0	0	0	1	888	1	3	1
601	2	Chiang Mai	1	0	888	888	888	1	1	2	888	1	1	1	1	1	1	2	888	1	1	2	888	0	0	0	0	1	0	1	1	0	0	888	0	3	0	1	0	0	1	0	1	0	1	888	0	4	1
602	2	Chiang Mai	1	0	888	888	888	2	888	2	888	2	888	2	888	2	888	2	888	2	888	2	888	0	0	0	0	0	0	0	0	1	0	888	0	1	0	1	0	0	0	0	0	0	1	888	0	3	1
603	2	Chiang Mai	1	0	888	888	888	2	888	2	888	2	888	2	888	2	888	2	888	2	888	2	888	0	0	0	0	0	0	0	1	0	0	888	0	0	0	0	0	0	0	0	0	0	3	4	1	4	0
604	2	Chiang Mai	1	0	888	888	888	2	888	2	888	2	888	2	888	2	888	2	888	1	2	2	888	0	0	0	0	0	0	0	0	1	0	888	0	1	0	1	1	1	0	0	1	1	1	888	0	4	1
605	2	Chiang Mai	1	0	888	888	888	1	1	2	888	1	1	1	1	1	1	2	888	1	1	2	888	0	0	0	0	1	0	0	0	0	0	888	0	2	0	1	1	0	0	0	0	0	1	888	0	4	1
606	2	Chiang Mai	1	0	888	888	888	2	888	2	888	2	888	1	1	2	888	2	888	2	888	2	888	0	0	0	0	0	0	0	1	0	0	888	0	1	0	1	1	0	0	0	0	0	1	888	0	5	1
607	2	Chiang Mai	1	0	888	888	888	1	1	2	888	2	888	2	888	2	888	2	888	2	888	2	888	0	0	0	0	0	0	0	1	0	0	888	0	1	0	1	0	0	1	1	0	0	1	888	0	4	1
608	2	Chiang Mai	1	0	888	888	888	1	1	2	888	2	888	2	888	2	888	2	888	1	1	2	888	0	0	0	1	1	0	0	0	0	0	888	0	1	0	1	0	0	0	0	1	1	1	888	0	4	1
609	2	Chiang Mai	1	0	888	888	888	1	1	2	888	2	888	2	888	2	888	2	888	2	888	2	888	0	0	0	0	0	0	1	1	0	0	888	0	1	0	1	1	0	0	1	1	1	1	888	1	4	0
610	2	Chiang Mai	1	0	888	888	888	2	888	2	888	1	1	1	1	2	888	2	888	2	888	2	888	0	0	0	0	1	0	0	0	0	0	888	0	1	0	0	0	0	0	0	1	0	1	888	0	3	1
611	2	Chiang Mai	1	0	888	888	888	1	1	2	888	2	888	2	888	2	888	2	888	1	1	2	888	0	0	0	0	1	0	0	0	0	0	888	0	1	0	1	0	0	0	1	0	0	1	888	0	4	1
612	2	Chiang Mai	1	0	888	888	888	2	888	2	888	2	888	2	888	2	888	2	888	1	1	2	888	0	0	0	0	1	0	0	0	0	0	888	0	2	1	1	1	0	1	1	2	0	1	888	0	4	0
613	3	Chiang Mai	1	0	888	888	888	2	888	2	888	2	888	2	888	2	888	2	888	2	888	2	888	0	0	0	0	0	0	0	0	0	0	888	1	1	0	0	1	0	0	0	1	0	1	888	1	4	0
614	3	Chiang Mai	1	0	888	888	888	2	888	2	888	2	888	2	888	2	888	2	888	2	888	2	888	0	0	0	0	0	0	0	0	0	0	888	1	1	0	1	1	1	0	0	0	1	1	888	1	5	0
615	3	Chiang Mai	0	888	888	888	888	1	2	2	888	1	2	1	1	2	888	2	888	2	888	2	888	0	0	0	0	1	0	0	1	0	0	888	0	0	0	2	0	0	0	0	0	0	1	888	2	3	1
616	2	Chiang Mai	0	888	888	888	888	1	1	2	888	2	888	2	888	2	888	2	888	2	888	2	888	0	0	0	0	0	0	0	0	0	0	888	1	1	0	3	0	0	0	0	0	0	1	888	0	4	1
617	3	Chiang Mai	0	888	888	888	888	2	888	2	888	2	888	2	888	2	888	2	888	2	888	2	888	0	0	0	0	0	0	0	0	0	0	888	1	1	2	3	1	0	1	1	2	1	1	888	0	4	1
618	3	Chiang Mai	0	888	888	888	888	1	1	2	888	1	1	1	1	1	1	2	888	1	1	2	888	0	0	0	0	1	0	1	1	0	0	888	0	1	0	2	3	0	0	1	0	0	1	888	0	4	1
619	2	Chiang Mai	0	888	888	888	888	2	888	2	888	2	888	2	888	2	888	2	888	2	888	2	888	0	0	0	0	0	0	0	0	0	0	888	1	1	0	0	0	0	0	0	1	0	1	888	0	5	0
620	2	Chiang Mai	0	888	888	888	888	2	888	2	888	2	888	2	888	1	1	2	888	1	1	2	888	0	0	0	0	0	0	0	0	0	0	888	1	1	0	2	1	0	0	0	1	0	3	4	1	3	0
621	2	Chiang Mai	0	888	888	888	888	1	1	2	888	2	888	2	888	1	1	2	888	1	1	2	888	0	0	0	0	1	0	0	1	0	0	888	0	1	0	2	0	1	1	0	1	1	1	888	1	4	1
622	2	Chiang Mai	0	888	888	888	888	2	888	2	888	2	888	2	888	2	888	2	888	1	2	2	888	0	0	0	0	1	0	0	1	0	0	888	0	0	0	0	0	0	0	0	0	0	1	888	0	4	1
623	2	Chiang Mai	0	888	888	888	888	1	1	2	888	1	1	1	1	2	888	2	888	2	888	2	888	0	0	0	0	0	0	0	1	0	0	888	0	3	2	1	2	1	1	1	1	1	1	888	0	4	1
624	2	Chiang Mai	0	888	888	888	888	1	2	2	888	2	888	2	888	1	1	2	888	1	2	2	888	0	0	0	0	1	0	0	1	0	0	888	0	1	0	1	0	0	0	0	1	0	3	1	1	4	1
625	3	Chiang Mai	0	888	888	888	888	2	888	2	888	2	888	2	888	2	888	2	888	2	888	2	888	0	0	0	0	1	0	0	0	0	0	888	0	0	0	0	0	0	0	0	0	0	3	1	1	4	1
626	2	Chiang Mai	0	888	888	888	888	1	1	2	888	1	1	1	1	1	1	2	888	1	1	2	888	0	0	0	0	1	1	0	1	0	0	888	0	0	0	1	0	0	0	0	0	0	1	888	0	4	1
627	2	Chiang Mai	0	888	888	888	888	1	1	2	888	1	1	1	1	1	1	2	888	1	1	2	888	0	0	0	0	1	0	1	1	0	0	888	0	0	0	0	0	0	0	0	0	0	3	4	0	5	1
628	2	Chiang Mai	0	888	888	888	888	2	888	2	888	2	888	2	888	1	2	2	888	1	2	2	888	0	0	0	0	1	0	0	1	0	0	888	0	1	0	0	0	0	0	0	1	1	1	888	0	4	1
629	2	Chiang Mai	0	888	888	888	888	1	1	2	888	2	888	1	1	1	2	2	888	2	888	2	888	0	0	0	0	1	0	0	0	0	0	888	0	3	0	1	0	0	0	0	1	1	3	1	0	3	1
630	3	Chiang Mai	0	888	888	888	888	2	888	1	1	1	1	1	1	2	888	2	888	1	1	2	888	0	0	0	0	1	0	0	0	0	0	888	0	1	0	2	1	2	0	0	1	0	1	888	0	4	0
631	3	Chiang Mai	0	888	888	888	888	1	1	2	888	1	1	1	1	2	888	2	888	1	1	2	888	0	0	0	0	1	1	0	0	0	0	888	0	1	0	1	0	0	0	0	1	0	1	888	1	4	1
632	2	Chiang Mai	0	888	888	888	888	2	888	2	888	2	888	2	888	2	888	2	888	2	888	2	888	0	0	0	0	0	0	1	1	0	0	888	0	0	0	0	0	0	0	0	0	0	1	888	0	4	1
633	2	Chiang Mai	0	888	888	888	888	1	1	2	888	2	888	2	888	1	1	2	888	2	888	2	888	0	0	0	0	0	0	1	1	0	0	888	0	1	0	2	0	1	0	0	1	0	1	888	3	5	0
634	2	Chiang Mai	0	888	888	888	888	1	1	2	888	1	1	1	1	2	888	2	888	1	1	2	888	0	0	0	0	1	0	0	0	0	0	888	0	1	0	1	0	0	0	0	0	0	1	888	0	3	1
635	2	Chiang Mai	0	888	888	888	888	1	2	2	888	2	888	2	888	2	888	2	888	2	888	2	888	0	0	0	0	1	0	0	0	0	0	888	0	1	0	2	0	0	1	0	0	0	1	888	3	4	1
636	2	Chiang Mai	0	888	888	888	888	2	888	2	888	2	888	2	888	2	888	2	888	1	2	2	888	0	0	0	0	1	0	0	0	0	0	888	0	1	0	1	0	0	0	0	0	0	1	888	0	4	1
637	2	Chiang Mai	0	888	888	888	888	2	888	2	888	2	888	2	888	2	888	2	888	1	2	2	888	0	0	0	0	1	0	0	0	0	0	888	0	1	0	1	0	0	0	0	0	0	1	888	0	4	1
638	2	Chiang Mai	0	888	888	888	888	1	2	2	888	2	888	2	888	1	2	2	888	1	2	9	888	0	0	0	0	1	0	1	0	0	0	888	0	1	0	2	0	0	0	0	1	0	1	888	0	4	1
639	2	Chiang Mai	0	888	888	888	888	1	1	2	888	1	1	1	1	1	1	2	888	1	1	2	888	0	0	0	0	1	0	1	0	0	0	888	0	3	2	1	0	1	0	0	1	0	1	888	0	4	1
640	2	Chiang Mai	0	888	888	888	888	2	888	2	888	2	888	2	888	2	888	2	888	2	888	2	888	0	0	0	0	0	0	0	0	0	0	888	1	0	0	0	0	0	0	0	0	0	1	888	0	3	0
641	2	Chiang Mai	0	888	888	888	888	2	888	2	888	2	888	2	888	2	888	2	888	2	888	2	888	0	0	0	0	0	0	0	0	0	0	888	1	3	0	1	2	0	0	1	1	1	1	888	0	2	1
642	3	Chiang Mai	0	888	888	888	888	2	888	2	888	2	888	2	888	2	888	2	888	2	888	2	888	0	0	0	0	0	0	0	0	1	0	888	0	0	0	3	0	0	0	0	0	0	1	888	3	5	1
643	2	Chiang Mai	0	888	888	888	888	2	888	2	888	2	888	2	888	2	888	2	888	2	888	2	888	0	0	0	0	0	0	0	1	0	0	888	0	1	0	2	0	0	0	0	0	0	3	1	1	3	1
644	2	Chiang Mai	0	888	888	888	888	1	1	2	888	1	1	1	1	2	888	2	888	1	1	2	888	0	0	0	0	1	0	0	0	0	0	888	0	1	0	2	0	0	0	0	1	0	1	888	1	4	1
645	2	Chiang Mai	0	888	888	888	888	1	1	2	888	1	1	1	1	2	888	2	888	2	888	2	888	0	0	0	0	0	0	0	0	0	0	888	1	1	0	2	3	1	0	0	2	0	3	4	1	4	1
646	2	Chiang Mai	0	888	888	888	888	1	1	1	1	1	1	1	1	2	888	2	888	1	1	2	888	0	0	0	0	1	0	1	1	0	0	888	0	1	0	1	2	0	0	0	1	1	1	888	1	4	1
647	3	Chiang Mai	0	888	888	888	888	2	888	2	888	2	888	2	888	2	888	2	888	2	888	2	888	0	0	0	0	1	0	0	0	0	0	888	0	2	0	2	1	0	1	1	1	0	1	888	0	3	0
648	3	Chiang Mai	0	888	888	888	888	2	888	2	888	2	888	2	888	2	888	2	888	2	888	2	888	0	0	0	0	0	0	0	0	0	0	888	1	0	0	0	0	0	0	0	0	0	1	888	0	5	0
649	3	Chiang Mai	0	888	888	888	888	1	1	2	888	2	888	2	888	2	888	2	888	1	1	2	888	0	0	0	0	1	0	0	0	0	0	888	0	2	1	0	1	0	0	0	1	1	1	888	0	4	0
650	3	Chiang Mai	0	888	888	888	888	2	888	2	888	2	888	2	888	2	888	2	888	2	888	2	888	0	0	0	0	0	0	0	0	0	0	888	1	2	0	2	0	0	0	0	0	0	1	888	0	5	0
651	3	Chiang Mai	0	888	888	888	888	2	888	2	888	2	888	2	888	2	888	2	888	2	888	2	888	0	0	0	0	0	0	0	0	0	0	888	1	2	0	0	0	0	0	0	0	0	1	888	1	4	0
652	2	Chiang Mai	0	888	888	888	888	1	1	2	888	1	1	1	1	1	1	2	888	1	1	2	888	0	0	0	0	1	1	0	1	0	0	888	0	2	1	1	1	1	1	0	1	1	1	888	0	4	1
653	2	Chiang Mai	0	888	888	888	888	1	1	2	888	1	1	1	1	2	888	2	888	1	1	2	888	0	0	0	0	1	0	0	0	0	0	888	0	2	0	1	0	0	0	0	1	1	1	888	0	5	1
654	2	Chiang Mai	0	888	888	888	888	2	888	2	888	2	888	2	888	2	888	2	888	2	888	2	888	0	0	0	0	0	0	0	0	0	0	888	1	1	0	1	0	0	0	0	1	0	1	888	0	5	1
655	2	Chiang Mai	0	888	888	888	888	2	888	2	888	2	888	2	888	2	888	2	888	1	1	2	888	0	0	0	0	1	0	0	0	0	0	888	0	2	0	1	2	1	0	1	1	1	1	888	0	5	1
656	2	Chiang Mai	0	888	888	888	888	1	1	2	888	2	888	2	888	2	888	2	888	2	888	2	888	0	0	0	0	0	0	0	1	0	0	888	0	1	0	1	0	0	0	0	1	0	1	888	0	3	1
657	2	Chiang Mai	0	888	888	888	888	2	888	2	888	2	888	2	888	2	888	2	888	2	888	2	888	0	0	0	0	1	0	0	0	0	0	888	0	1	0	1	1	2	0	1	1	2	1	888	2	4	0
658	2	Chiang Mai	0	888	888	888	888	1	1	2	888	1	1	1	1	2	888	2	888	1	1	2	888	0	0	0	0	1	1	0	0	0	0	888	0	2	0	2	1	1	0	0	1	1	1	888	0	4	1
659	3	Chiang Mai	0	888	888	888	888	2	888	2	888	2	888	2	888	2	888	2	888	2	888	2	888	0	0	0	0	0	0	0	0	1	0	888	0	2	0	1	0	0	1	0	0	0	1	888	0	4	0
660	2	Chiang Rai	1	1	1	1	888	1	2	2	888	2	888	1	1	2	888	2	888	1	1	2	888	0	0	0	0	1	0	0	0	0	0	888	0	2	0	1	0	0	0	0	1	2	3	4	1	4	1
661	2	Chiang Rai	1	1	1	1	888	1	2	2	888	2	888	2	888	2	888	2	888	2	888	2	888	0	0	0	0	0	0	0	0	0	0	888	1	0	2	1	1	0	1	1	0	1	3	4	0	3	0
662	2	Chiang Rai	1	1	1	1	888	1	1	2	888	2	888	2	888	2	888	2	888	2	888	2	888	0	0	0	0	0	0	0	0	1	0	888	0	0	0	0	0	0	0	0	0	0	1	888	2	4	0
663	2	Chiang Rai	1	1	2	1	888	1	1	2	888	1	1	1	1	1	1	2	888	1	1	2	888	0	0	0	0	1	0	0	0	0	0	888	0	1	0	2	0	0	1	1	1	2	1	888	1	5	1
664	2	Chiang Rai	1	1	1	1	888	1	1	2	888	2	888	2	888	2	888	2	888	2	888	2	888	0	0	0	0	0	0	0	1	0	0	888	0	2	0	1	1	0	0	0	1	1	1	888	3	5	1
665	2	Chiang Rai	1	1	1	1	888	2	888	2	888	2	888	2	888	2	888	2	888	2	888	2	888	0	0	0	0	0	0	0	0	0	0	888	1	3	0	2	0	0	0	0	2	1	1	888	0	3	1
666	2	Chiang Rai	1	1	1	1	888	2	888	2	888	2	888	2	888	2	888	2	888	2	888	2	888	0	0	0	0	1	0	0	0	0	0	888	0	1	0	2	1	1	0	0	2	1	1	888	0	4	1
667	3	Chiang Rai	1	1	1	1	888	2	888	2	888	2	888	2	888	2	888	2	888	1	1	2	888	0	0	0	0	1	0	0	0	0	0	888	0	0	0	2	0	0	0	0	1	2	3	3	0	4	9
668	2	Chiang Rai	1	1	2	1	888	1	1	2	888	2	888	2	888	2	888	2	888	2	888	2	888	0	0	0	0	1	0	0	0	0	0	888	0	1	0	2	1	0	0	1	2	1	1	888	1	4	1
669	2	Chiang Rai	1	1	1	1	888	1	1	1	1	1	1	1	1	1	1	2	888	1	1	2	888	0	0	0	0	0	0	0	0	1	0	888	0	0	0	2	0	0	0	0	2	1	3	4	3	5	1
670	2	Chiang Rai	1	1	1	1	888	1	2	2	888	1	1	2	888	1	1	2	888	2	888	2	888	0	0	0	0	1	0	0	0	0	0	888	0	1	0	2	0	0	0	1	2	1	1	888	0	3	1
671	2	Chiang Rai	1	1	1	1	888	1	1	2	888	2	888	1	1	1	2	2	888	1	1	2	888	0	0	0	0	1	0	0	1	0	0	888	0	1	0	2	1	0	0	0	2	1	1	888	0	4	1
672	2	Chiang Rai	1	1	1	1	888	2	888	2	888	2	888	2	888	2	888	2	888	1	1	2	888	0	0	0	0	1	0	0	0	0	0	888	0	2	0	1	0	0	0	0	0	0	1	888	0	4	1
673	3	Chiang Rai	1	1	1	1	888	2	888	1	2	2	888	2	888	2	888	2	888	2	888	2	888	0	0	0	0	1	0	0	0	0	0	888	0	1	0	0	1	0	0	0	0	0	1	888	1	4	0
674	2	Chiang Rai	1	1	1	1	888	1	1	2	888	2	888	1	1	2	888	2	888	1	1	2	888	0	0	0	0	1	0	0	1	0	0	888	0	1	0	2	1	1	0	1	1	1	1	888	1	3	1
675	3	Chiang Rai	1	1	1	1	888	2	888	2	888	2	888	2	888	2	888	2	888	2	888	2	888	0	0	0	0	0	0	0	0	0	0	888	1	0	0	1	0	0	0	1	1	0	1	888	1	5	1
676	2	Chiang Rai	1	1	1	1	888	2	888	2	888	2	888	1	1	2	888	2	888	1	1	2	888	0	0	0	0	1	0	0	0	0	0	888	0	2	0	1	0	0	0	0	1	0	1	888	1	3	1
677	2	Chiang Rai	1	1	1	1	888	1	1	2	888	1	1	1	1	2	888	2	888	1	1	2	888	0	0	0	0	1	0	0	1	0	0	888	0	1	0	2	1	0	1	1	0	0	3	4	1	4	1
678	2	Chiang Rai	1	1	1	1	888	1	1	2	888	1	1	1	1	1	1	2	888	1	9	2	888	0	0	0	0	1	0	0	1	0	0	888	0	1	0	2	0	0	0	0	2	0	1	888	3	3	1
679	2	Chiang Rai	1	1	1	2	1	1	1	2	888	2	888	2	888	2	888	2	888	1	1	2	888	0	0	0	0	1	0	0	0	0	0	888	0	2	0	3	2	1	2	3	1	1	1	888	3	5	0
680	3	Chiang Rai	1	1	1	2	1	1	1	2	888	1	1	1	1	1	1	2	888	1	1	2	888	0	0	0	0	0	0	0	0	1	0	888	0	1	0	2	1	2	1	1	2	1	3	4	3	5	1
681	3	Chiang Rai	1	1	1	2	1	2	888	2	888	2	888	2	888	2	888	2	888	2	888	2	888	0	0	0	0	1	0	0	1	0	0	888	0	1	2	1	1	1	1	1	0	1	1	888	0	5	1
682	3	Chiang Rai	1	1	1	2	1	1	1	2	888	1	1	2	888	2	888	2	888	2	888	2	888	0	0	0	0	0	0	0	0	1	0	888	0	2	0	3	1	1	2	1	0	1	1	888	0	5	0
683	2	Chiang Rai	1	1	2	2	1	2	888	2	888	2	888	2	888	2	888	2	888	2	888	2	888	0	0	1	0	1	0	0	0	0	0	888	0	1	0	2	0	0	0	0	1	2	3	4	3	5	0
684	3	Chiang Rai	1	1	1	2	1	1	1	2	888	2	888	1	1	2	888	2	888	2	888	2	888	0	0	0	0	0	0	0	0	1	0	888	0	1	0	2	1	0	0	0	1	0	1	888	0	5	0
685	2	Chiang Rai	1	1	1	2	1	1	1	2	888	2	888	2	888	2	888	2	888	2	888	2	888	0	0	0	0	0	0	0	1	0	0	888	0	1	0	2	0	0	0	0	1	0	1	888	1	3	1
686	3	Chiang Rai	1	1	1	2	1	1	1	2	888	1	1	1	1	2	888	2	888	1	1	2	888	0	0	0	0	1	0	0	0	0	0	888	0	1	0	2	1	1	0	0	1	1	3	4	0	4	1
687	2	Chiang Rai	1	1	1	2	1	1	1	2	888	1	1	1	1	1	1	2	888	1	1	2	888	0	0	0	0	0	0	0	0	1	0	888	0	1	1	1	2	1	0	1	2	1	1	888	0	4	1
688	2	Chiang Rai	1	1	1	2	1	2	888	1	2	2	888	2	888	2	888	2	888	2	888	2	888	0	0	0	0	0	0	0	0	0	0	888	1	0	0	1	0	0	0	0	1	0	3	4	1	3	1
689	3	Chiang Rai	1	1	1	2	1	1	1	2	888	2	888	1	1	1	1	2	888	1	1	2	888	0	0	0	0	1	0	0	0	0	0	888	0	2	0	1	0	1	0	0	1	1	1	888	1	4	1
690	3	Chiang Rai	1	1	2	3	1	1	1	2	888	2	888	2	888	1	1	2	888	1	1	2	888	0	0	0	0	0	0	1	1	0	0	888	0	1	0	1	2	1	0	0	1	1	1	888	0	4	1
691	2	Chiang Rai	1	1	1	3	1	2	888	2	888	2	888	2	888	2	888	2	888	2	888	2	888	0	0	0	0	0	1	0	0	0	0	888	0	2	0	2	1	0	0	0	1	1	1	888	0	5	1
692	2	Chiang Rai	1	1	2	3	1	2	888	2	888	2	888	2	888	2	888	2	888	2	888	2	888	0	0	1	0	0	0	0	0	0	0	888	0	0	0	0	0	0	0	0	2	1	3	1	1	4	1
693	3	Chiang Rai	1	1	1	3	1	2	888	2	888	2	888	2	888	2	888	2	888	2	888	2	888	0	0	0	0	0	0	0	0	1	0	888	0	2	0	2	0	0	1	0	2	1	1	888	1	3	1
694	2	Chiang Rai	1	1	1	3	1	1	1	1	1	2	888	1	1	2	888	2	888	2	888	2	888	0	0	0	0	1	0	0	1	0	0	888	0	1	0	2	1	1	0	1	2	1	1	888	1	4	1
695	2	Chiang Rai	1	1	2	3	1	2	888	2	888	2	888	2	888	2	888	2	888	2	888	2	888	0	0	0	0	1	0	0	1	0	0	888	0	0	0	1	0	0	0	0	2	1	3	4	0	5	1
696	2	Chiang Rai	1	1	1	3	1	1	1	2	888	2	888	1	1	2	888	2	888	1	2	2	888	0	0	0	0	1	0	0	0	0	0	888	0	1	0	2	0	0	0	1	2	1	1	888	0	5	1
697	2	Chiang Rai	1	1	1	3	1	2	888	2	888	2	888	2	888	2	888	2	888	2	888	2	888	0	0	0	0	0	0	0	0	0	0	888	1	0	0	0	0	0	0	0	1	0	1	888	1	5	1
698	3	Chiang Rai	1	1	1	3	1	1	2	2	888	1	2	1	2	2	888	1	1	2	888	2	888	0	0	0	0	1	0	0	1	0	0	888	0	1	0	2	1	0	1	0	1	1	1	888	1	5	1
699	3	Chiang Rai	1	1	1	3	1	1	1	2	888	2	888	2	888	2	888	2	888	2	888	2	888	0	0	0	0	1	0	0	0	0	0	888	0	0	1	0	0	0	0	1	1	1	1	888	0	5	1
700	2	Chiang Rai	1	1	1	3	1	2	888	2	888	2	888	2	888	2	888	2	888	2	888	2	888	0	0	1	0	0	0	0	0	0	0	888	0	1	0	1	0	1	0	0	1	0	3	1	1	4	1
701	2	Chiang Rai	1	1	2	3	1	1	1	2	888	1	1	1	1	1	1	2	888	1	1	2	888	0	0	0	0	1	0	0	0	0	0	888	0	1	0	2	1	0	0	1	1	0	1	888	1	4	1
702	2	Chiang Rai	1	1	1	3	1	2	888	2	888	2	888	2	888	2	888	2	888	2	888	2	888	0	0	0	0	0	0	0	0	1	0	888	0	1	0	1	0	1	2	1	0	0	1	888	3	3	1
703	2	Chiang Rai	1	1	1	3	1	2	888	2	888	2	888	2	888	2	888	2	888	2	888	2	888	0	0	0	0	0	0	0	1	0	0	888	0	1	0	2	1	1	0	1	2	1	1	888	0	3	1
704	2	Chiang Rai	1	0	888	888	888	2	888	2	888	2	888	2	888	2	888	2	888	2	888	2	888	0	0	0	0	0	0	0	0	0	0	888	1	1	1	2	0	1	2	1	0	1	1	888	0	5	1
705	2	Chiang Rai	1	0	888	888	888	1	1	2	888	1	1	1	1	2	888	2	888	1	1	2	888	0	0	0	0	1	0	0	0	0	0	888	0	2	0	3	0	0	1	0	1	1	1	888	1	4	1
706	2	Chiang Rai	1	0	888	888	888	2	888	2	888	2	888	2	888	2	888	2	888	2	888	2	888	0	0	0	0	0	0	0	0	0	0	888	1	2	0	2	1	2	1	0	1	1	3	4	0	4	1
707	2	Chiang Rai	1	0	888	888	888	1	1	2	888	1	1	1	1	1	1	2	888	1	1	2	888	0	0	0	0	1	0	0	1	0	0	888	0	3	2	1	2	1	1	1	1	1	1	888	1	5	1
708	3	Chiang Rai	1	0	888	888	888	1	1	2	888	2	888	2	888	2	888	2	888	1	1	2	888	0	0	0	0	1	0	0	0	0	0	888	0	1	0	2	2	1	2	0	2	1	1	888	0	5	1
709	2	Chiang Rai	1	0	888	888	888	1	1	2	888	1	2	1	1	2	888	2	888	2	888	2	888	0	0	0	0	1	1	0	0	0	0	888	0	1	0	2	1	1	2	0	2	1	3	9	3	3	0
710	2	Chiang Rai	1	0	888	888	888	2	888	2	888	2	888	2	888	2	888	2	888	2	888	2	888	0	0	0	0	1	0	0	0	0	0	888	0	1	0	1	0	0	0	0	1	1	3	1	9	4	1
711	2	Chiang Rai	1	0	888	888	888	1	1	1	1	2	888	2	888	2	888	2	888	2	888	2	888	0	0	0	0	1	0	0	0	0	0	888	0	0	0	1	0	0	0	0	0	0	1	888	1	3	1
712	2	Chiang Rai	1	0	888	888	888	1	1	1	1	1	1	1	1	2	888	2	888	2	888	2	888	0	0	0	0	1	0	0	0	0	0	888	0	3	1	2	0	0	1	0	1	2	3	4	0	4	0
713	2	Chiang Rai	1	0	888	888	888	1	1	2	888	2	888	1	1	2	888	2	888	2	888	2	888	0	0	0	0	1	0	0	0	0	0	888	0	1	0	1	1	2	1	0	1	1	1	888	1	4	1
714	2	Chiang Rai	1	0	888	888	888	1	1	2	888	1	1	1	1	2	888	2	888	1	1	2	888	0	0	0	0	1	1	0	0	0	0	888	0	1	0	2	0	0	0	0	2	0	1	888	1	3	1
715	2	Chiang Rai	1	0	888	888	888	1	1	2	888	1	1	1	1	2	888	2	888	2	888	2	888	0	0	0	0	1	0	0	0	0	0	888	0	1	0	0	0	0	0	0	1	1	1	888	1	4	1
716	2	Chiang Rai	1	0	888	888	888	1	1	2	888	2	888	1	1	2	888	2	888	1	1	2	888	0	0	0	0	1	0	0	0	0	0	888	0	0	0	0	0	0	0	0	1	1	1	888	1	3	1
717	2	Chiang Rai	1	0	888	888	888	1	1	2	888	1	1	1	1	2	888	2	888	1	1	2	888	0	0	0	0	1	0	0	1	0	0	888	0	1	0	2	0	0	0	0	2	1	1	888	1	3	1
718	2	Chiang Rai	1	0	888	888	888	1	1	2	888	2	888	1	1	1	1	2	888	1	1	2	888	0	0	0	0	1	0	0	1	0	0	888	0	1	0	2	0	0	0	0	2	1	1	888	1	4	1
719	3	Chiang Rai	0	888	888	888	888	1	1	2	888	1	1	1	1	1	1	2	888	1	1	2	888	0	0	0	0	0	0	0	0	1	0	888	0	3	1	1	3	1	1	1	0	1	1	888	0	5	1
720	2	Chiang Rai	0	888	888	888	888	1	1	2	888	1	1	1	1	2	888	2	888	1	2	2	888	0	0	0	0	1	0	0	0	0	0	888	0	2	1	1	0	0	0	1	2	1	1	888	0	5	1
721	3	Chiang Rai	0	888	888	888	888	2	888	2	888	2	888	2	888	2	888	2	888	2	888	2	888	0	0	0	0	0	0	1	0	0	0	888	0	0	0	0	0	0	0	0	0	0	1	888	0	5	0
722	3	Chiang Rai	0	888	888	888	888	1	1	2	888	1	1	1	1	1	1	2	888	1	1	2	888	0	0	0	0	1	1	0	1	0	0	888	0	3	2	3	1	2	1	2	0	1	1	888	0	2	0
723	3	Chiang Rai	0	888	888	888	888	2	888	2	888	2	888	2	888	2	888	2	888	2	888	2	888	0	0	0	0	0	0	0	0	0	0	888	1	0	0	0	0	0	0	0	0	0	1	888	0	5	1
724	2	Chiang Rai	0	888	888	888	888	2	888	2	888	2	888	1	1	2	888	2	888	1	1	2	888	0	0	0	0	1	0	0	1	0	0	888	0	1	0	3	0	0	0	0	0	0	1	888	0	4	1
725	3	Chiang Rai	0	888	888	888	888	2	888	2	888	2	888	2	888	2	888	2	888	2	888	2	888	0	0	0	0	1	0	0	1	0	0	888	0	1	0	2	1	0	0	0	1	0	1	888	0	3	1
726	3	Chiang Rai	0	888	888	888	888	1	1	2	888	2	888	1	1	1	1	2	888	1	1	2	888	0	0	0	0	1	0	1	1	0	0	888	0	0	0	0	0	0	0	0	1	0	3	4	0	4	1
727	2	Chiang Rai	0	888	888	888	888	2	888	2	888	2	888	2	888	2	888	2	888	2	888	2	888	0	0	0	0	0	0	0	0	0	0	888	1	1	0	1	0	0	0	0	2	1	1	888	1	3	1
728	2	Chiang Rai	0	888	888	888	888	1	1	2	888	1	1	1	1	1	1	2	888	1	1	2	888	0	0	0	0	1	0	0	1	0	0	888	0	3	3	2	1	1	2	1	0	0	1	888	3	3	0
729	3	Chiang Rai	0	888	888	888	888	2	888	2	888	2	888	2	888	2	888	2	888	2	888	2	888	0	0	0	0	0	0	0	0	0	0	888	1	2	0	1	1	0	0	0	1	0	1	888	0	4	1
730	2	Chiang Rai	0	888	888	888	888	2	888	1	2	1	2	1	1	2	888	2	888	1	1	2	888	0	0	0	0	0	0	0	1	0	0	888	0	1	0	2	0	0	0	0	1	0	1	888	1	3	1
731	2	Chiang Rai	0	888	888	888	888	1	1	2	888	1	1	1	1	2	888	2	888	2	888	2	888	0	0	0	0	1	0	0	0	0	0	888	0	1	0	1	2	0	1	1	1	0	1	888	0	5	1
732	2	Chiang Rai	0	888	888	888	888	2	888	2	888	2	888	2	888	2	888	2	888	1	1	2	888	0	0	0	0	1	0	0	1	0	0	888	0	0	0	0	0	0	0	0	1	2	3	1	1	2	0
733	2	Chiang Rai	0	888	888	888	888	1	2	2	888	2	888	1	1	2	888	2	888	2	888	2	888	0	0	0	0	1	0	0	0	0	0	888	0	0	0	0	0	0	0	0	0	0	1	888	1	4	1
734	2	Chiang Rai	0	888	888	888	888	1	1	2	888	1	1	2	888	2	888	2	888	2	888	2	888	0	0	0	0	1	0	0	0	0	0	888	0	1	1	1	2	0	0	0	2	1	1	888	0	4	1
735	3	Chiang Rai	0	888	888	888	888	2	888	2	888	2	888	2	888	2	888	2	888	2	888	2	888	0	0	0	0	0	0	0	0	0	0	888	1	0	0	2	0	0	0	0	2	1	1	888	0	4	1
736	2	Chiang Rai	0	888	888	888	888	1	1	2	888	2	888	1	1	2	888	2	888	2	888	2	888	0	0	0	0	0	0	0	1	0	0	888	0	2	0	1	0	0	2	1	2	1	1	888	1	4	1
737	3	Chiang Rai	0	888	888	888	888	2	888	2	888	2	888	2	888	2	888	2	888	2	888	2	888	0	0	0	0	0	0	0	0	0	0	888	1	2	0	1	2	1	1	0	2	1	1	888	1	3	1
738	3	Chiang Rai	0	888	888	888	888	2	888	2	888	2	888	2	888	2	888	2	888	2	888	2	888	0	0	0	0	0	0	0	0	0	0	888	1	1	0	2	1	2	0	0	2	1	1	888	0	5	0
739	2	Chiang Rai	0	888	888	888	888	1	2	2	888	2	888	1	1	2	888	2	888	1	2	2	888	0	0	0	0	1	0	0	1	0	0	888	0	1	0	2	1	0	0	0	2	1	3	1	1	4	1
740	2	Chiang Rai	0	888	888	888	888	1	2	2	888	1	2	1	1	1	1	2	888	1	2	2	888	0	0	0	0	1	0	0	1	0	0	888	0	2	0	1	0	0	0	0	1	1	1	888	2	3	1
741	2	Chiang Rai	0	888	888	888	888	1	2	2	888	1	2	1	2	1	2	2	888	1	2	2	888	0	0	0	0	1	1	0	1	0	0	888	0	1	1	3	2	1	2	1	1	2	1	888	1	4	1
742	3	Chiang Rai	0	888	888	888	888	2	888	2	888	2	888	2	888	2	888	2	888	2	888	2	888	0	0	0	0	1	0	0	0	0	0	888	0	0	0	0	0	0	0	0	1	1	3	4	0	5	0
743	2	Chiang Rai	0	888	888	888	888	2	888	2	888	2	888	1	1	2	888	2	888	2	888	2	888	0	0	0	0	1	0	0	0	0	0	888	0	1	0	2	1	2	1	1	0	0	1	888	1	4	1
744	2	Nakhon Sawan	0	888	888	888	888	2	888	2	888	2	888	1	1	2	888	2	888	2	888	2	888	0	0	0	0	1	0	0	0	0	0	888	0	2	1	2	3	1	1	1	0	1	1	888	0	3	0
745	2	Nakhon Sawan	0	888	888	888	888	2	888	2	888	2	888	2	888	2	888	2	888	2	888	2	888	0	0	1	0	1	0	0	0	0	0	888	0	3	1	2	1	2	0	1	0	1	1	888	0	3	1
746	2	Nakhon Sawan	0	888	888	888	888	2	888	2	888	2	888	1	1	2	888	2	888	2	888	2	888	0	0	0	0	1	0	0	0	0	0	888	0	0	0	0	1	0	1	0	1	0	1	888	0	3	1
747	2	Nakhon Sawan	0	888	888	888	888	2	888	2	888	2	888	2	888	2	888	2	888	2	888	2	888	0	0	0	0	0	0	0	0	1	0	888	0	0	1	0	0	0	0	0	0	0	1	888	3	4	0
748	2	Nakhon Sawan	0	888	888	888	888	2	888	2	888	2	888	1	1	1	1	2	888	2	888	2	888	0	0	0	0	0	0	0	0	1	0	888	0	2	3	1	1	0	1	1	0	0	1	888	0	4	0
749	2	Nakhon Sawan	0	888	888	888	888	2	888	2	888	2	888	1	1	2	888	2	888	1	1	2	888	0	0	1	0	0	0	0	0	0	0	888	0	1	0	1	2	0	1	0	0	0	1	888	0	2	1
750	2	Nakhon Sawan	0	888	888	888	888	2	888	2	888	2	888	2	888	2	888	2	888	2	888	2	888	0	0	0	0	1	0	0	0	0	0	888	0	1	0	1	0	0	1	0	1	0	1	888	0	4	1
751	2	Nakhon Sawan	0	888	888	888	888	2	888	2	888	2	888	1	1	2	888	2	888	2	888	2	888	0	0	1	0	1	0	0	1	0	0	888	0	1	0	2	1	0	1	0	0	0	1	888	0	4	1
752	3	Nakhon Sawan	0	888	888	888	888	2	888	2	888	2	888	2	888	2	888	2	888	2	888	2	888	0	0	0	0	0	0	0	0	1	0	888	0	0	0	0	0	0	0	0	1	0	1	888	3	4	0
753	2	Nakhon Sawan	0	888	888	888	888	2	888	2	888	2	888	2	888	2	888	2	888	2	888	2	888	0	0	1	0	1	0	0	1	0	0	888	0	1	1	0	0	0	0	1	0	0	1	888	2	2	1
754	3	Nakhon Sawan	0	888	888	888	888	2	888	2	888	2	888	2	888	2	888	2	888	2	888	1	1	0	0	1	0	0	0	0	0	0	0	888	0	2	1	1	1	2	2	1	0	0	1	888	0	3	1
755	2	Nakhon Sawan	0	888	888	888	888	2	888	2	888	2	888	1	1	2	888	2	888	2	888	2	888	0	0	0	0	1	0	0	1	0	0	888	0	2	1	0	2	1	1	1	0	0	1	888	3	1	1
756	2	Nakhon Sawan	0	888	888	888	888	2	888	2	888	2	888	2	888	2	888	2	888	2	888	2	888	0	0	1	0	0	0	0	0	0	0	888	0	1	2	1	1	0	0	0	0	1	1	888	0	3	0
757	2	Nakhon Sawan	0	888	888	888	888	2	888	2	888	2	888	2	888	2	888	2	888	2	888	2	888	0	0	0	0	1	0	0	0	0	0	888	0	0	0	1	0	0	0	1	0	0	1	888	2	4	0
758	2	Nakhon Sawan	0	888	888	888	888	2	888	2	888	2	888	2	888	2	888	2	888	2	888	2	888	0	0	1	0	1	0	0	0	0	0	888	0	1	0	0	0	1	1	0	1	1	1	888	1	4	0
759	2	Nakhon Sawan	0	888	888	888	888	2	888	2	888	2	888	1	1	1	1	2	888	1	1	1	1	0	0	0	0	1	1	0	0	0	0	888	0	1	0	1	1	0	0	2	0	1	3	4	0	3	1
760	2	Nakhon Sawan	0	888	888	888	888	2	888	2	888	1	1	1	1	2	888	2	888	1	1	2	888	0	0	0	0	1	0	1	0	0	0	888	0	2	2	3	2	3	1	3	2	2	1	888	0	2	1
761	2	Nakhon Sawan	0	888	888	888	888	2	888	2	888	2	888	2	888	2	888	2	888	2	888	2	888	0	0	0	0	1	0	0	0	0	0	888	0	1	0	0	0	0	0	0	0	0	1	888	1	5	0
762	2	Nakhon Sawan	0	888	888	888	888	2	888	2	888	2	888	2	888	2	888	2	888	2	888	2	888	0	0	0	0	0	0	0	0	0	0	888	1	1	0	1	0	0	0	0	0	0	1	888	0	3	0
763	2	Nakhon Sawan	0	888	888	888	888	2	888	2	888	1	1	1	1	1	1	2	888	2	888	2	888	0	0	0	1	1	0	0	0	0	0	888	0	3	2	1	2	1	2	1	1	1	1	888	2	2	1
764	2	Nakhon Sawan	1	0	888	888	888	1	1	2	888	2	888	1	1	1	2	2	888	2	888	2	888	0	0	0	0	0	0	0	0	1	0	888	0	2	1	2	0	0	1	2	1	0	3	4	3	3	1
765	2	Nakhon Sawan	1	0	888	888	888	1	1	2	888	2	888	1	2	2	888	2	888	1	2	2	888	0	0	0	0	0	0	0	0	1	0	888	0	2	0	2	0	0	1	2	1	1	1	888	0	3	1
766	3	Nakhon Sawan	1	0	888	888	888	1	1	2	888	2	888	1	1	1	2	2	888	1	1	2	888	0	0	0	0	0	0	0	1	0	0	888	0	2	0	2	0	0	1	2	1	1	1	888	3	5	1
767	2	Nakhon Sawan	1	0	888	888	888	1	1	2	888	2	888	1	1	2	888	2	888	1	1	2	888	0	0	0	0	1	1	1	1	0	0	888	0	2	1	2	0	0	1	2	1	1	3	1	3	4	0
768	2	Nakhon Sawan	1	0	888	888	888	1	1	2	888	2	888	1	2	1	2	2	888	2	888	2	888	0	0	0	0	1	0	0	1	0	0	888	0	1	1	2	0	0	0	2	0	2	3	1	0	2	0
769	2	Nakhon Sawan	1	0	888	888	888	1	1	2	888	2	888	1	1	2	888	2	888	1	1	2	888	0	0	0	0	1	1	0	0	0	0	888	0	2	1	2	0	0	1	2	1	0	3	1	3	4	1
770	2	Nakhon Sawan	1	0	888	888	888	1	1	2	888	2	888	1	1	2	888	2	888	2	888	2	888	0	0	0	0	0	0	1	1	0	0	888	0	2	0	2	0	0	1	2	1	0	1	888	2	4	1
771	2	Nakhon Sawan	1	0	888	888	888	1	1	2	888	2	888	1	1	1	1	2	888	1	1	2	888	0	0	0	0	1	0	0	0	0	0	888	0	2	1	2	0	0	1	2	1	0	1	888	0	5	1
772	3	Nakhon Sawan	1	0	888	888	888	1	1	2	888	1	1	1	1	2	888	2	888	2	888	2	888	0	0	0	0	1	0	0	0	0	0	888	0	2	0	2	0	0	1	1	1	0	1	888	1	3	1
773	2	Nakhon Sawan	1	0	888	888	888	1	1	2	888	2	888	2	888	2	888	2	888	2	888	2	888	0	0	0	0	1	0	0	0	0	0	888	0	1	1	2	0	0	1	1	1	1	3	1	0	2	1
775	2	Nakhon Sawan	1	0	888	888	888	1	1	2	888	2	888	1	1	1	1	2	888	2	888	2	888	0	0	0	0	1	0	0	0	0	0	888	0	2	0	2	0	0	1	2	1	1	3	1	0	4	1
776	2	Nakhon Sawan	1	0	888	888	888	1	1	2	888	1	1	2	888	1	1	2	888	1	1	2	888	0	0	0	0	0	0	0	0	1	0	888	0	2	1	2	1	1	0	2	1	0	1	888	3	5	1
778	3	Nakhon Sawan	1	0	888	888	888	1	1	2	888	2	888	1	1	2	888	2	888	1	1	2	888	0	0	0	0	1	1	0	0	0	0	888	0	1	0	1	0	0	1	2	1	1	1	888	3	5	1
779	2	Nakhon Sawan	1	0	888	888	888	1	1	2	888	2	888	2	888	2	888	2	888	2	888	2	888	0	0	0	0	1	0	0	0	0	0	888	0	1	0	2	0	0	0	2	1	1	1	888	0	3	1
780	2	Nakhon Sawan	1	0	888	888	888	1	1	2	888	2	888	2	888	2	888	2	888	2	888	2	888	0	0	0	0	0	0	0	0	1	0	888	0	2	0	1	0	0	1	1	1	0	3	1	0	4	1
781	2	Nakhon Sawan	1	0	888	888	888	1	1	2	888	2	888	1	1	1	1	2	888	1	1	2	888	0	0	0	0	0	1	0	0	0	0	888	0	2	1	2	0	0	1	1	1	0	3	1	0	2	1
782	2	Nakhon Sawan	1	0	888	888	888	1	1	2	888	2	888	2	888	2	888	2	888	2	888	2	888	0	0	0	1	0	0	1	1	0	0	888	0	1	1	1	0	0	1	1	0	1	1	888	0	4	1
783	3	Nakhon Sawan	1	0	888	888	888	2	888	2	888	2	888	2	888	2	888	2	888	2	888	2	888	0	0	0	0	1	0	1	0	0	0	888	0	1	1	0	1	2	1	0	0	0	1	888	0	2	0
784	2	Nakhon Sawan	1	0	888	888	888	1	1	1	1	1	1	1	1	1	1	2	888	2	888	2	888	0	0	0	0	1	0	0	0	1	0	888	0	0	0	1	0	0	0	0	1	0	3	1	0	3	0
785	2	Nakhon Sawan	1	0	888	888	888	2	888	2	888	2	888	2	888	2	888	2	888	2	888	2	888	0	0	0	0	1	0	0	0	0	0	888	0	1	0	1	2	0	1	0	1	1	1	888	3	4	0
786	2	Nakhon Sawan	1	0	888	888	888	2	888	2	888	2	888	2	888	2	888	2	888	2	888	2	888	0	0	1	1	1	0	0	0	0	0	888	0	1	1	0	1	1	2	1	1	1	1	888	0	4	1
787	2	Nakhon Sawan	1	0	888	888	888	2	888	2	888	2	888	1	1	2	888	2	888	2	888	2	888	0	0	1	0	1	0	0	0	0	0	888	0	0	0	1	1	0	0	0	0	0	1	888	0	3	1
788	2	Nakhon Sawan	1	1	2	1	888	2	888	2	888	1	1	1	1	1	1	2	888	2	888	2	888	0	0	0	0	0	0	0	0	1	0	888	0	3	2	1	2	1	1	2	1	1	1	888	0	4	0
789	3	Nakhon Sawan	1	1	1	1	888	2	888	2	888	1	1	1	1	2	888	2	888	1	1	1	1	0	0	0	0	0	1	0	0	0	0	888	0	2	1	1	3	1	2	1	2	1	1	888	0	3	1
790	3	Nakhon Sawan	1	1	1	1	888	1	1	2	888	2	888	2	888	2	888	2	888	2	888	2	888	0	0	0	1	1	0	0	0	0	0	888	0	2	0	1	0	0	1	1	1	0	3	4	3	5	1
791	3	Nakhon Sawan	1	1	1	1	888	1	1	2	888	2	888	2	888	2	888	2	888	2	888	2	888	0	0	0	0	1	0	0	0	0	0	888	0	1	1	2	1	0	1	2	1	0	3	4	0	5	1
792	3	Nakhon Sawan	1	1	1	1	888	2	888	2	888	2	888	1	1	1	1	2	888	2	888	2	888	0	0	0	0	0	0	1	1	0	0	888	0	2	1	3	0	0	1	3	1	0	1	888	0	5	1
793	2	Nakhon Sawan	1	1	1	1	888	1	1	2	888	2	888	2	888	2	888	2	888	2	888	2	888	0	0	0	0	1	0	0	0	0	0	888	0	2	1	3	0	0	1	2	1	0	1	888	0	3	1
794	2	Nakhon Sawan	1	1	1	1	888	1	1	2	888	2	888	1	2	1	2	2	888	2	888	2	888	0	0	0	0	1	0	0	0	0	0	888	0	2	1	2	0	0	1	2	2	1	1	888	0	3	1
795	3	Nakhon Sawan	1	1	1	2	1	1	1	2	888	2	888	1	1	2	888	2	888	2	888	2	888	0	0	1	0	0	0	0	0	0	0	888	0	3	1	3	2	0	1	0	1	1	1	888	3	3	0
796	2	Nakhon Sawan	1	1	1	2	1	2	888	2	888	2	888	2	888	2	888	2	888	2	888	2	888	0	0	1	0	1	0	0	0	0	0	888	0	0	1	1	0	0	0	2	0	0	1	888	2	3	1
797	3	Nakhon Sawan	1	1	2	2	2	2	888	2	888	2	888	2	888	2	888	2	888	2	888	2	888	0	0	1	0	0	0	0	0	0	0	888	0	2	1	1	0	1	0	0	0	1	1	888	0	2	1
798	2	Nakhon Sawan	1	1	2	2	2	2	888	2	888	2	888	2	888	2	888	2	888	2	888	2	888	0	0	1	0	0	0	0	0	0	0	888	0	1	1	0	0	0	0	0	0	0	1	888	2	5	1
799	2	Nakhon Sawan	1	1	1	2	1	2	888	2	888	2	888	1	1	2	888	2	888	2	888	2	888	0	0	0	0	1	0	1	0	0	0	888	0	0	0	0	1	1	0	0	0	0	1	888	2	5	1
800	2	Nakhon Sawan	1	1	2	2	1	2	888	2	888	1	1	1	1	1	1	2	888	2	888	2	888	0	0	0	0	1	0	0	0	0	0	888	0	3	1	2	2	1	2	1	1	1	1	888	2	2	0
801	3	Nakhon Sawan	1	1	1	2	1	2	888	2	888	2	888	2	888	2	888	2	888	2	888	2	888	0	0	1	0	0	0	0	0	0	0	888	0	1	2	0	0	1	1	1	1	1	1	888	0	5	1
802	2	Nakhon Sawan	1	1	1	2	1	2	888	2	888	2	888	1	1	2	888	2	888	2	888	2	888	0	0	0	0	1	0	0	0	0	0	888	0	2	1	0	1	2	1	0	1	0	1	888	1	5	1
803	2	Nakhon Sawan	1	1	1	2	1	1	1	2	888	1	1	1	1	1	1	2	888	1	1	2	888	0	0	0	0	0	0	0	0	1	0	888	0	1	1	2	1	0	1	2	1	1	1	888	0	3	1
804	2	Nakhon Sawan	1	1	1	2	1	1	1	2	888	2	888	1	1	1	2	2	888	2	888	2	888	0	0	0	0	0	0	0	0	1	0	888	0	2	0	2	0	0	1	2	1	0	1	888	0	3	1
805	2	Nakhon Sawan	1	1	1	2	1	1	1	2	888	2	888	2	888	1	1	2	888	2	888	2	888	0	0	0	0	0	0	0	0	1	0	888	0	1	0	1	0	0	0	1	1	0	1	888	3	5	1
806	2	Nakhon Sawan	1	1	1	2	1	1	1	2	888	1	1	1	1	1	1	2	888	1	1	2	888	0	0	0	1	1	1	0	0	0	0	888	0	2	1	3	0	0	1	2	1	1	1	888	3	5	1
807	2	Nakhon Sawan	1	1	1	2	1	1	1	2	888	2	888	1	1	2	888	2	888	1	1	2	888	0	0	0	0	1	0	0	1	0	0	888	0	1	1	2	0	0	1	1	1	1	1	888	1	5	1
808	2	Nakhon Sawan	1	1	1	2	1	1	1	2	888	2	888	1	1	1	2	2	888	1	2	2	888	0	0	0	0	0	0	1	1	0	0	888	0	1	1	1	0	1	1	1	1	0	3	1	2	4	1
809	2	Nakhon Sawan	1	1	1	2	1	1	1	2	888	2	888	1	1	1	2	2	888	1	2	2	888	0	0	0	0	0	0	0	0	1	0	888	0	2	1	2	0	0	1	2	1	0	1	888	2	5	1
810	3	Nakhon Sawan	1	1	1	2	1	1	1	2	888	1	1	1	1	1	1	2	888	1	1	2	888	0	0	0	0	1	0	0	0	0	0	888	0	2	1	3	0	0	1	3	1	0	1	888	3	5	1
811	2	Nakhon Sawan	1	1	1	2	1	1	1	2	888	2	888	1	1	2	888	2	888	1	1	2	888	0	0	0	0	1	0	1	1	0	0	888	0	2	0	2	0	0	1	2	1	0	3	1	0	5	1
812	2	Nakhon Sawan	1	1	1	2	1	1	1	2	888	1	2	1	2	2	888	2	888	1	1	2	888	0	0	0	0	1	0	0	0	0	0	888	0	2	1	2	0	0	1	2	1	0	1	888	1	3	1
813	2	Nakhon Sawan	1	1	1	2	1	1	1	2	888	2	888	2	888	2	888	2	888	2	888	2	888	0	0	0	0	1	0	0	0	0	0	888	0	3	0	2	0	0	1	2	1	0	1	888	0	4	0
814	3	Nakhon Sawan	1	1	1	2	1	1	1	2	888	2	888	2	888	2	888	2	888	2	888	2	888	0	0	0	0	1	0	0	1	0	0	888	0	2	1	2	0	0	1	1	1	0	1	888	3	5	1
815	2	Nakhon Sawan	1	1	1	2	1	1	1	2	888	2	888	1	1	1	1	2	888	1	1	2	888	0	0	0	0	1	0	1	1	0	0	888	0	2	0	2	0	0	1	2	1	1	1	888	3	5	1
816	2	Nakhon Sawan	1	1	1	3	1	2	888	2	888	2	888	2	888	2	888	2	888	2	888	2	888	0	0	0	0	1	0	0	0	0	0	888	0	1	1	0	0	1	0	0	0	0	1	888	1	5	0
817	2	Nakhon Sawan	1	1	1	3	2	2	888	1	1	1	1	1	1	1	1	2	888	2	888	2	888	0	0	0	0	1	0	0	0	0	0	888	0	3	3	3	3	1	1	0	1	1	1	888	3	5	0
818	2	Nakhon Sawan	1	1	1	4	1	2	888	2	888	2	888	2	888	2	888	2	888	2	888	1	1	0	0	1	0	1	0	0	0	0	0	888	0	1	0	1	2	1	1	0	1	0	1	888	0	3	1
819	2	Khon Kaen	1	0	888	888	888	2	888	1	1	2	888	2	888	1	2	2	888	2	888	2	888	0	0	0	0	0	0	0	0	1	0	888	0	2	0	1	1	1	1	0	1	2	3	1	2	2	0
820	2	Khon Kaen	1	0	888	888	888	1	2	2	888	1	1	1	1	1	1	2	888	1	1	2	888	0	0	0	0	0	0	1	0	0	0	888	0	1	1	0	0	0	2	1	1	2	1	888	1	5	1
821	2	Khon Kaen	0	888	888	888	888	2	888	2	888	2	888	1	2	2	888	1	2	1	1	2	888	0	0	0	0	1	0	0	0	0	0	888	0	1	0	1	1	1	1	1	2	1	1	888	1	4	1
822	2	Khon Kaen	0	888	888	888	888	1	1	1	1	1	1	1	1	2	888	2	888	1	1	2	888	0	0	0	0	1	1	0	0	0	0	888	0	2	1	1	0	0	1	1	0	1	1	888	0	3	1
823	2	Khon Kaen	0	888	888	888	888	1	2	1	1	2	888	2	888	1	1	2	888	1	1	2	888	0	0	0	1	0	1	0	0	0	0	888	0	1	1	1	0	0	0	0	0	0	1	888	2	5	0
824	2	Khon Kaen	0	888	888	888	888	2	888	2	888	2	888	1	1	1	1	2	888	2	888	2	888	0	0	0	0	1	0	0	1	0	0	888	0	1	0	0	0	0	1	0	0	0	1	888	0	4	1
825	2	Khon Kaen	1	0	888	888	888	2	888	2	888	2	888	2	888	2	888	2	888	2	888	2	888	0	0	1	0	0	0	0	0	0	0	888	0	0	0	0	0	0	0	0	0	0	3	1	1	2	1
826	2	Khon Kaen	1	0	888	888	888	2	888	1	1	2	888	2	888	1	2	2	888	2	888	2	888	0	0	1	0	0	0	0	0	0	0	888	0	0	0	0	0	0	0	0	0	0	3	4	1	3	0
827	2	Khon Kaen	1	0	888	888	888	2	888	2	888	2	888	2	888	1	2	2	888	2	888	2	888	0	0	1	0	1	0	0	0	0	0	888	0	1	0	0	0	0	1	1	0	0	1	888	0	4	1
828	2	Khon Kaen	1	0	888	888	888	2	888	2	888	1	1	2	888	2	888	2	888	1	2	2	888	0	0	1	0	0	0	0	0	0	0	888	0	1	0	0	0	0	0	0	1	1	1	888	0	3	1
829	2	Khon Kaen	0	888	888	888	888	2	888	2	888	2	888	2	888	2	888	2	888	2	888	2	888	0	0	1	0	0	0	0	0	0	0	888	0	1	0	0	0	0	0	0	0	0	1	888	0	5	0
830	2	Khon Kaen	1	0	888	888	888	1	1	1	1	2	888	2	888	1	1	2	888	2	888	2	888	0	0	0	0	1	0	0	0	0	0	888	0	1	0	0	0	0	0	0	0	0	1	888	0	5	0
831	2	Khon Kaen	1	0	888	888	888	2	888	1	2	1	1	1	1	1	1	1	2	1	1	2	888	0	0	0	0	1	0	0	1	0	0	888	0	1	0	0	0	0	0	0	1	0	1	888	0	5	0
832	2	Khon Kaen	1	0	888	888	888	2	888	2	888	2	888	2	888	2	888	2	888	1	1	2	888	0	0	1	0	0	0	0	0	0	0	888	0	1	0	0	0	0	0	0	0	0	1	888	2	3	0
833	2	Khon Kaen	1	0	888	888	888	2	888	2	888	1	1	1	1	1	1	2	888	1	1	2	888	0	0	0	0	1	0	0	1	0	0	888	0	0	0	0	0	0	0	0	0	0	1	888	3	4	0
834	2	Khon Kaen	1	0	888	888	888	2	888	2	888	2	888	2	888	2	888	2	888	2	888	2	888	0	0	1	0	0	0	0	1	0	0	888	0	0	0	0	0	0	0	0	0	0	1	888	1	4	0
835	2	Khon Kaen	1	0	888	888	888	2	888	1	1	2	888	2	888	2	888	2	888	1	1	2	888	0	0	1	0	0	0	0	0	0	0	888	0	3	0	0	0	0	0	0	1	1	1	888	1	3	1
836	2	Khon Kaen	1	0	888	888	888	2	888	2	888	2	888	2	888	2	888	2	888	2	888	2	888	0	0	0	0	1	0	0	0	0	0	888	0	1	0	0	0	0	0	0	0	0	1	888	3	5	0
837	2	Khon Kaen	1	0	888	888	888	2	888	2	888	2	888	2	888	2	888	2	888	1	1	2	888	0	0	0	0	1	0	0	0	0	0	888	0	1	0	0	0	0	0	0	0	0	3	3	0	5	0
838	2	Khon Kaen	1	0	888	888	888	1	1	2	888	1	1	1	1	1	1	2	888	1	1	2	888	0	0	0	0	1	1	0	0	0	0	888	0	2	0	1	0	0	0	0	0	1	2	1	0	3	1
839	2	Khon Kaen	1	0	888	888	888	1	1	1	1	1	1	1	1	2	888	2	888	1	1	2	888	0	0	0	0	1	0	0	0	1	0	888	0	0	0	0	0	0	0	0	0	0	1	888	3	4	0
840	3	Khon Kaen	1	0	888	888	888	2	888	1	1	2	888	2	888	1	1	2	888	2	888	2	888	0	0	0	0	0	1	0	0	0	0	888	0	3	0	1	0	0	0	0	1	0	3	1	0	2	1
841	3	Khon Kaen	1	0	888	888	888	2	888	2	888	2	888	1	1	1	1	2	888	1	1	2	888	0	0	0	0	1	0	0	0	0	0	888	0	0	0	0	0	0	0	0	0	0	1	888	0	4	0
842	3	Khon Kaen	1	0	888	888	888	2	888	2	888	2	888	2	888	2	888	2	888	2	888	2	888	0	0	0	0	1	0	0	0	0	0	888	0	1	0	0	0	0	0	0	1	0	1	888	1	4	1
843	3	Khon Kaen	1	0	888	888	888	2	888	2	888	2	888	2	888	2	888	2	888	2	888	2	888	0	0	1	0	0	0	0	0	0	0	888	0	1	0	0	0	0	0	0	1	0	1	888	0	3	0
844	2	Khon Kaen	1	0	888	888	888	2	888	2	888	2	888	2	888	2	888	2	888	2	888	2	888	0	0	0	0	1	0	0	0	0	0	888	0	2	0	0	1	0	0	0	3	0	1	888	1	2	9
845	2	Khon Kaen	1	0	888	888	888	2	888	2	888	2	888	2	888	2	888	2	888	2	888	2	888	0	0	1	0	0	0	0	0	0	0	888	0	0	0	0	0	0	0	0	0	0	1	888	1	5	0
846	2	Khon Kaen	1	0	888	888	888	2	888	2	888	2	888	2	888	2	888	2	888	2	888	2	888	0	0	1	0	0	0	0	0	0	0	888	0	1	0	0	0	0	0	0	1	0	1	888	0	5	0
847	2	Khon Kaen	1	0	888	888	888	1	1	2	888	1	2	1	2	1	2	2	888	1	2	2	888	0	0	1	0	0	0	0	0	0	0	888	0	2	1	2	1	1	1	1	3	2	3	1	1	4	0
848	2	Khon Kaen	0	888	888	888	888	1	1	1	1	1	1	1	1	1	2	1	2	1	2	2	888	0	0	0	0	0	1	0	0	0	0	888	0	1	1	1	1	1	0	0	1	1	1	888	3	3	1
849	2	Khon Kaen	0	888	888	888	888	2	888	2	888	2	888	1	1	2	888	2	888	1	2	1	2	0	1	0	0	0	0	0	0	0	0	888	0	1	1	1	0	0	1	0	0	1	2	1	0	4	1
850	2	Khon Kaen	0	888	888	888	888	1	1	1	1	1	1	1	1	2	888	2	888	1	2	1	2	0	0	1	1	0	0	0	0	0	0	888	0	2	3	2	1	1	1	2	0	0	3	1	2	4	1
851	2	Khon Kaen	0	888	888	888	888	1	1	1	1	1	1	1	1	2	888	1	1	1	1	1	2	0	0	1	0	1	0	0	0	0	0	888	0	2	2	3	1	1	2	0	1	2	1	888	0	3	1
852	2	Khon Kaen	9	888	888	888	888	2	888	2	888	2	888	2	888	2	888	2	888	2	888	2	888	0	0	1	0	0	0	0	0	0	0	888	0	0	0	0	0	0	0	0	0	0	1	888	2	5	0
853	2	Khon Kaen	0	888	888	888	888	2	888	2	888	1	2	1	2	2	888	2	888	2	888	2	888	0	0	1	0	0	0	0	1	0	0	888	0	0	0	1	0	0	0	0	0	0	1	888	1	4	1
854	2	Khon Kaen	0	888	888	888	888	1	2	1	2	1	1	1	1	2	888	2	888	2	888	2	888	0	0	1	0	0	0	0	0	0	0	888	0	0	0	0	0	0	0	0	0	0	2	1	1	3	1
855	3	Khon Kaen	0	888	888	888	888	2	888	2	888	1	1	1	1	2	888	2	888	1	2	1	2	0	0	1	0	0	0	0	0	0	0	888	0	1	1	1	2	2	2	2	1	0	1	888	0	3	1
856	2	Khon Kaen	0	888	888	888	888	2	888	2	888	1	2	1	2	2	888	2	888	1	2	1	2	0	0	0	0	1	0	0	0	0	0	888	0	0	0	1	0	0	1	0	0	0	1	888	3	4	1
857	2	Khon Kaen	1	0	888	888	888	2	888	2	888	2	888	2	888	2	888	2	888	2	888	2	888	0	0	1	0	0	0	0	0	0	0	888	0	1	1	1	1	1	1	1	0	1	1	888	0	3	1
858	2	Khon Kaen	1	1	1	1	888	1	2	1	2	2	888	2	888	2	888	2	888	1	2	1	2	0	0	0	0	1	0	0	0	0	0	888	0	2	2	1	1	1	1	0	0	1	1	888	0	4	0
859	2	Khon Kaen	1	1	1	1	888	1	1	2	888	2	888	2	888	2	888	2	888	2	888	1	2	0	0	0	0	1	0	0	1	0	0	888	0	1	0	0	0	0	1	0	1	1	1	888	1	5	0
860	2	Khon Kaen	1	1	2	1	888	2	888	2	888	2	888	2	888	2	888	2	888	2	888	2	888	0	0	0	0	0	0	0	0	1	0	888	0	1	0	1	0	0	0	0	0	0	1	888	1	5	1
861	2	Khon Kaen	1	1	2	1	888	2	888	2	888	2	888	2	888	2	888	2	888	2	888	2	888	0	0	0	0	0	0	0	0	1	0	888	0	0	0	0	0	0	0	0	0	0	1	888	2	4	0
862	2	Khon Kaen	1	1	1	1	888	2	888	2	888	2	888	2	888	2	888	2	888	2	888	2	888	0	0	0	0	0	0	0	1	0	0	888	0	1	0	0	0	0	0	0	2	0	2	1	3	4	0
863	2	Khon Kaen	1	1	1	1	888	2	888	2	888	2	888	2	888	2	888	2	888	2	888	2	888	0	0	1	0	0	0	0	0	0	0	888	0	0	0	0	1	0	0	0	1	0	1	888	0	3	0
864	2	Khon Kaen	1	1	1	1	888	2	888	2	888	2	888	2	888	2	888	2	888	1	1	2	888	0	0	0	0	1	0	0	1	0	0	888	0	1	0	1	0	0	0	0	0	0	1	888	3	5	1
865	2	Khon Kaen	1	1	1	1	888	2	888	2	888	1	1	1	1	1	1	2	888	1	1	2	888	0	0	0	0	1	0	0	0	0	0	888	0	1	1	0	0	0	0	0	2	1	1	888	1	5	0
866	3	Khon Kaen	1	1	1	1	888	1	2	1	2	2	888	2	888	1	1	2	888	1	2	2	888	0	0	1	0	1	0	0	0	0	0	888	0	0	0	0	0	0	0	0	0	0	1	888	0	4	0
867	2	Khon Kaen	1	1	2	1	888	1	1	1	1	2	888	2	888	2	888	2	888	2	888	2	888	0	0	1	0	0	0	0	0	0	0	888	0	1	0	0	1	0	0	0	1	0	2	1	0	5	0
868	2	Khon Kaen	1	1	2	2	2	2	888	2	888	1	2	2	888	2	888	2	888	2	888	2	888	0	0	1	0	0	0	0	0	0	0	888	0	1	0	1	0	0	0	0	1	0	2	2	2	5	0
869	2	Khon Kaen	1	1	1	1	888	2	888	2	888	2	888	2	888	2	888	2	888	1	1	2	888	0	0	1	0	1	0	0	0	0	0	888	0	1	0	1	0	0	1	0	1	0	1	888	1	4	0
870	2	Khon Kaen	1	1	1	1	888	2	888	2	888	2	888	2	888	2	888	2	888	2	888	2	888	0	0	1	0	0	0	0	0	0	0	888	0	0	0	0	0	0	0	0	0	0	1	888	0	3	1
871	2	Khon Kaen	1	1	1	1	888	2	888	1	1	1	1	1	1	2	888	2	888	2	888	2	888	0	0	1	0	0	0	0	0	1	0	888	0	0	0	0	0	0	0	0	1	1	2	1	1	3	0
872	2	Khon Kaen	1	1	1	2	1	2	888	2	888	2	888	2	888	2	888	2	888	2	888	1	2	0	0	1	0	0	0	0	0	0	0	888	0	0	0	0	0	0	0	0	0	0	1	888	1	3	1
873	2	Khon Kaen	1	1	2	2	2	2	888	2	888	2	888	2	888	2	888	2	888	2	888	1	2	0	0	1	0	0	0	0	0	0	0	888	0	1	1	1	1	1	1	1	0	0	2	4	1	3	0
874	2	Khon Kaen	1	1	1	2	1	2	888	2	888	2	888	2	888	2	888	2	888	2	888	2	888	0	0	1	0	1	0	0	0	0	0	888	0	1	1	1	1	1	1	1	1	1	1	888	2	2	1
876	2	Khon Kaen	1	1	1	2	1	2	888	2	888	2	888	2	888	2	888	2	888	2	888	2	888	0	0	1	0	0	0	0	0	0	0	888	0	0	0	0	0	0	0	0	0	0	2	1	1	4	1
877	2	Khon Kaen	1	1	2	2	1	1	1	2	888	1	2	1	2	1	1	2	888	1	2	1	2	0	0	0	0	1	0	0	0	0	0	888	0	1	1	1	1	1	1	1	1	1	1	888	1	3	0
878	2	Khon Kaen	1	1	1	2	2	1	1	1	1	1	1	1	1	2	888	2	888	1	2	1	2	0	0	0	0	1	1	0	0	0	0	888	0	1	1	1	1	1	2	1	1	1	2	4	0	5	1
879	3	Khon Kaen	1	1	1	2	1	2	888	2	888	2	888	2	888	1	1	2	888	1	1	2	888	0	0	0	0	1	0	0	0	0	0	888	0	0	0	0	0	0	0	0	0	0	1	888	1	3	1
880	2	Khon Kaen	1	1	1	2	1	1	1	1	1	1	1	1	1	2	888	2	888	1	2	2	888	0	0	0	1	1	0	0	0	0	0	888	0	2	2	2	1	1	1	1	1	1	1	888	3	4	1
882	2	Khon Kaen	1	1	1	2	1	1	1	1	1	1	2	1	1	1	1	1	1	1	1	2	888	0	0	0	0	1	0	0	0	0	0	888	0	0	1	0	1	0	0	0	1	1	3	4	1	2	1
883	2	Khon Kaen	1	1	1	2	1	2	888	2	888	2	888	2	888	2	888	2	888	2	888	2	888	0	0	1	0	0	0	0	0	0	0	888	0	1	0	0	0	0	1	0	0	0	2	4	1	5	9
884	2	Khon Kaen	1	1	1	2	1	2	888	2	888	2	888	2	888	1	2	2	888	2	888	2	888	0	0	1	0	0	0	0	0	0	0	888	0	1	1	0	0	0	0	0	2	0	2	1	0	3	0
885	2	Khon Kaen	1	1	1	2	1	1	1	1	1	1	1	2	888	2	888	2	888	1	2	2	888	0	0	1	0	0	0	1	0	0	0	888	0	1	1	1	0	0	1	1	1	0	1	888	1	5	1
886	2	Khon Kaen	1	1	1	2	1	2	888	2	888	2	888	2	888	2	888	2	888	2	888	1	2	0	0	1	0	0	0	0	0	0	0	888	0	1	1	1	0	0	0	0	1	0	1	888	1	4	0
887	2	Khon Kaen	1	1	1	2	1	2	888	1	2	2	888	2	888	2	888	2	888	1	2	1	2	0	0	0	0	1	0	0	0	0	0	888	0	0	1	1	1	0	0	0	1	0	1	888	0	4	1
888	2	Khon Kaen	1	1	1	2	1	1	1	1	1	1	1	1	1	2	888	2	888	2	888	1	2	0	0	0	0	1	0	0	0	0	0	888	0	0	0	0	0	0	1	0	2	0	3	1	3	5	1
889	2	Khon Kaen	1	1	2	2	1	1	1	1	1	1	2	2	888	2	888	2	888	2	888	2	888	0	0	0	0	1	0	0	0	0	0	888	0	2	2	2	2	1	0	1	1	1	3	4	0	5	1
893	2	Khon Kaen	1	1	2	2	1	1	2	2	888	2	888	2	888	2	888	2	888	1	2	2	888	0	0	1	0	1	0	0	0	0	0	888	0	1	1	1	1	1	1	1	1	1	1	888	0	4	1
894	2	Khon Kaen	1	1	1	2	1	2	888	2	888	2	888	2	888	2	888	2	888	2	888	2	888	0	0	1	0	0	0	0	0	0	0	888	0	1	0	1	0	0	0	0	1	0	1	888	1	3	1
895	2	Khon Kaen	1	1	1	2	1	2	888	2	888	2	888	2	888	2	888	2	888	2	888	2	888	0	0	0	0	1	1	0	0	0	0	888	0	2	0	0	0	0	1	0	0	0	1	888	0	5	1
896	2	Khon Kaen	1	1	2	2	1	2	888	2	888	2	888	2	888	2	888	2	888	2	888	2	888	0	0	1	0	0	0	0	0	0	0	888	0	1	0	0	0	0	0	0	2	0	1	888	0	5	0
897	2	Khon Kaen	1	1	1	2	1	1	1	1	1	1	1	1	1	2	888	2	888	2	888	2	888	0	0	1	0	0	0	0	0	0	0	888	0	2	0	1	0	0	0	0	2	1	3	2	0	4	0
898	3	Khon Kaen	1	1	1	2	1	1	1	1	1	2	888	2	888	2	888	2	888	2	888	2	888	0	0	0	0	0	0	0	0	1	0	888	0	2	0	1	0	0	0	0	1	0	1	888	1	2	0
899	2	Khon Kaen	1	1	2	2	1	2	888	2	888	2	888	2	888	2	888	2	888	2	888	2	888	0	0	0	0	1	0	0	0	0	0	888	0	2	0	1	0	0	0	0	1	1	2	4	0	4	0
900	3	Khon Kaen	1	1	2	2	1	2	888	2	888	1	1	1	1	2	888	2	888	2	888	2	888	0	0	1	0	0	0	0	0	0	0	888	0	1	0	0	0	0	0	0	0	0	1	888	0	3	0
901	2	Khon Kaen	1	1	2	2	1	2	888	2	888	2	888	2	888	2	888	2	888	2	888	2	888	0	0	0	0	0	0	0	0	1	0	888	0	3	0	1	0	0	0	0	2	0	2	2	2	4	1
902	2	Khon Kaen	1	1	2	2	1	2	888	2	888	2	888	2	888	1	2	2	888	2	888	1	1	0	0	0	0	1	0	0	0	0	0	888	0	0	0	0	0	0	0	0	0	1	3	4	1	3	0
903	2	Khon Kaen	1	1	2	2	2	2	888	2	888	1	1	1	1	2	888	2	888	2	888	2	888	0	0	1	0	1	0	0	0	0	0	888	0	1	0	0	0	0	0	0	1	0	2	1	0	3	0
904	2	Khon Kaen	1	1	1	2	1	2	888	2	888	1	1	1	1	2	888	2	888	1	1	2	888	0	0	0	0	1	0	0	0	0	0	888	0	1	0	1	0	0	0	0	0	0	2	1	0	4	1
905	2	Khon Kaen	1	1	2	2	2	2	888	2	888	2	888	2	888	2	888	2	888	2	888	2	888	0	0	0	0	1	0	0	1	0	0	888	0	1	0	0	0	0	0	0	1	0	2	9	0	5	0
906	2	Khon Kaen	1	1	1	2	1	2	888	1	1	2	888	2	888	2	888	2	888	2	888	2	888	0	0	0	0	1	0	0	0	0	0	888	0	1	0	0	0	0	0	0	2	0	1	888	1	5	0
907	2	Khon Kaen	1	1	1	2	1	2	888	2	888	2	888	2	888	2	888	2	888	2	888	2	888	0	1	0	0	0	0	0	0	0	0	888	0	1	0	0	0	0	0	0	0	0	1	888	0	5	0
908	2	Khon Kaen	1	1	1	2	1	2	888	2	888	2	888	2	888	1	1	2	888	2	888	2	888	0	0	0	0	1	0	1	1	0	0	888	0	1	0	0	0	0	0	0	2	0	1	888	0	4	0
909	2	Khon Kaen	1	1	1	2	1	2	888	2	888	2	888	2	888	2	888	2	888	2	888	2	888	0	0	0	0	1	0	0	0	0	0	888	0	0	0	0	0	0	0	0	0	0	1	888	0	5	0
910	2	Khon Kaen	1	1	1	2	1	2	888	2	888	2	888	2	888	1	2	1	2	1	2	2	888	0	0	0	0	1	0	1	1	0	0	888	0	2	0	0	0	0	0	0	0	1	1	888	1	4	1
911	2	Khon Kaen	1	1	1	2	1	2	888	2	888	1	1	1	1	2	888	2	888	1	2	2	888	0	0	0	0	1	0	0	0	0	0	888	0	1	0	1	0	0	0	0	1	0	1	888	1	2	0
912	2	Khon Kaen	1	1	1	2	1	2	888	2	888	1	2	2	888	2	888	2	888	2	888	2	888	0	0	0	0	1	0	0	0	0	0	888	0	1	0	0	0	0	0	0	1	1	1	888	1	4	0
913	2	Khon Kaen	1	1	1	2	1	2	888	2	888	2	888	2	888	1	2	2	888	1	2	2	888	0	0	0	0	1	0	0	0	0	0	888	0	1	0	0	0	0	0	0	2	1	1	888	0	4	0
914	2	Khon Kaen	1	1	2	2	1	2	888	2	888	2	888	2	888	2	888	2	888	2	888	2	888	0	0	1	0	0	0	0	0	0	0	888	0	1	0	0	0	0	1	0	1	1	2	1	3	4	0
915	2	Khon Kaen	1	1	2	2	1	2	888	2	888	2	888	2	888	2	888	2	888	1	2	2	888	0	0	1	0	1	0	0	0	0	0	888	0	0	0	0	0	0	1	0	1	0	3	4	1	4	0
916	2	Khon Kaen	1	1	2	2	2	2	888	2	888	1	1	2	888	2	888	2	888	1	1	1	2	0	0	0	0	1	0	0	0	0	0	888	0	1	0	0	0	0	0	0	1	0	1	888	1	2	0
917	2	Khon Kaen	1	1	1	2	1	2	888	2	888	1	1	1	1	2	888	2	888	1	1	2	888	0	0	0	0	1	0	0	0	0	0	888	0	1	0	0	0	0	0	0	1	0	1	888	1	3	0
918	2	Khon Kaen	1	1	2	2	2	2	888	2	888	2	888	2	888	2	888	2	888	2	888	2	888	0	0	1	0	0	0	0	0	0	0	888	0	0	0	0	0	0	0	0	0	0	3	4	1	3	0
919	2	Khon Kaen	1	1	2	2	1	2	888	2	888	1	2	1	2	2	888	2	888	2	888	2	888	0	0	1	0	0	0	0	0	0	0	888	0	1	0	0	0	0	2	0	0	0	1	888	0	8	1
920	2	Khon Kaen	1	1	2	2	1	2	888	2	888	2	888	2	888	1	1	2	888	2	888	2	888	0	0	0	0	0	1	0	0	0	0	888	0	0	0	0	0	0	0	0	0	0	1	888	1	4	1
921	2	Khon Kaen	1	1	2	2	2	2	888	1	1	2	888	2	888	1	1	2	888	2	888	2	888	0	0	0	0	1	0	0	0	0	0	888	0	2	0	1	1	1	2	1	2	1	3	1	2	5	1
922	2	Khon Kaen	1	1	2	3	2	2	888	2	888	1	2	1	1	2	888	2	888	1	2	2	888	0	0	0	0	1	0	0	0	0	0	888	0	1	0	1	0	0	1	0	0	0	3	4	0	4	1
923	2	Khon Kaen	1	1	1	3	1	1	1	1	1	1	2	1	1	1	2	1	2	1	2	1	2	0	0	1	1	0	0	0	0	0	0	888	0	0	0	0	0	0	1	1	0	1	3	4	1	4	1
924	3	Khon Kaen	1	1	1	3	1	2	888	2	888	2	888	2	888	2	888	2	888	2	888	2	888	0	0	1	0	0	0	0	0	0	0	888	0	0	0	0	0	0	0	0	0	0	3	1	0	3	1
925	2	Khon Kaen	1	1	1	3	1	2	888	2	888	1	1	1	1	1	1	2	888	1	1	2	888	0	0	0	0	1	0	0	0	1	0	888	0	1	0	0	0	0	0	0	1	0	1	888	0	4	1
926	2	Khon Kaen	1	1	1	3	1	2	888	2	888	2	888	2	888	2	888	2	888	2	888	2	888	0	1	0	0	0	0	0	0	0	0	888	0	2	0	2	0	0	0	0	0	0	1	888	1	4	0
927	2	Khon Kaen	1	1	2	3	2	2	888	2	888	2	888	2	888	2	888	2	888	1	2	2	888	0	0	0	0	0	0	0	0	1	0	888	0	0	0	0	0	0	0	0	0	0	3	4	0	5	0
928	2	Khon Kaen	1	1	2	3	1	2	888	2	888	2	888	2	888	2	888	2	888	2	888	2	888	0	0	0	0	1	0	0	0	0	0	888	0	0	0	0	0	0	0	0	1	0	1	888	2	4	0
929	2	Khon Kaen	1	1	1	3	1	2	888	2	888	1	1	2	888	1	2	2	888	2	888	2	888	0	0	0	0	1	0	0	0	0	0	888	0	1	0	0	0	0	1	0	2	1	1	888	0	3	0
930	2	Khon Kaen	1	1	1	3	1	2	888	2	888	2	888	2	888	2	888	2	888	2	888	2	888	0	0	1	0	0	0	0	0	0	0	888	0	2	0	1	0	0	1	0	0	0	1	888	0	5	0
931	2	Khon Kaen	1	1	1	3	1	2	888	2	888	2	888	1	1	1	1	2	888	2	888	2	888	0	0	0	0	0	1	1	0	0	0	888	0	0	0	0	0	0	1	0	1	1	3	1	1	3	0
932	2	Khon Kaen	1	1	2	3	2	2	888	2	888	2	888	2	888	2	888	2	888	2	888	2	888	0	0	0	0	1	0	0	1	0	0	888	0	3	0	0	0	0	1	1	0	1	3	1	1	4	1
933	2	Khon Kaen	1	1	1	3	1	2	888	2	888	2	888	2	888	2	888	2	888	2	888	2	888	0	0	0	0	0	0	0	0	1	0	888	0	0	0	0	0	0	0	0	0	0	3	4	3	5	0
934	2	Khon Kaen	1	1	2	3	1	2	888	2	888	1	1	1	1	1	1	2	888	1	2	2	888	0	0	0	0	1	1	0	0	0	0	888	0	0	0	0	0	0	0	0	1	0	3	4	1	4	1
935	2	Khon Kaen	1	1	2	3	2	2	888	2	888	2	888	2	888	2	888	2	888	2	888	2	888	0	0	1	0	0	0	0	0	0	0	888	0	0	0	0	0	0	0	0	1	0	3	1	1	2	1
936	2	Khon Kaen	1	1	2	3	2	1	1	2	888	1	1	2	888	2	888	2	888	1	2	2	888	0	0	1	0	0	0	0	0	0	0	888	0	0	0	1	0	0	3	0	1	0	3	1	3	4	1
937	2	Khon Kaen	1	1	2	4	2	2	888	1	1	1	1	1	1	2	888	2	888	1	1	2	888	0	0	0	0	1	0	0	0	0	0	888	0	1	0	1	0	0	0	0	1	0	1	888	0	3	1
938	2	Khon Kaen	1	1	1	4	1	2	888	2	888	2	888	2	888	2	888	2	888	2	888	2	888	0	0	1	0	0	0	0	0	0	0	888	0	0	0	0	0	0	0	0	1	1	1	888	2	2	0
939	2	Khon Kaen	1	1	1	4	1	2	888	2	888	2	888	2	888	2	888	2	888	2	888	2	888	0	0	1	0	1	0	0	0	0	0	888	0	0	0	0	0	0	0	0	0	0	1	888	1	5	0
940	2	Khon Kaen	1	1	1	4	1	2	888	2	888	1	2	2	888	2	888	2	888	1	1	2	888	0	0	0	0	1	0	0	0	0	0	888	0	1	1	2	0	0	1	1	1	1	1	888	2	3	0
941	2	Nakhon Ratchasima	1	1	1	1	888	1	1	2	888	1	1	2	888	1	2	2	888	1	1	2	888	0	0	0	0	1	0	1	1	0	0	888	0	0	0	0	0	0	0	0	0	0	3	4	3	4	0
942	2	Nakhon Ratchasima	1	1	1	1	888	1	1	2	888	2	888	2	888	2	888	2	888	2	888	2	888	0	0	1	0	0	0	0	0	0	0	888	0	1	1	1	1	0	0	0	0	0	1	888	2	5	0
943	2	Nakhon Ratchasima	1	1	1	1	888	1	1	2	888	1	1	1	1	2	888	2	888	2	888	2	888	0	0	1	0	0	0	0	0	0	0	888	0	2	1	1	0	0	0	0	0	0	1	888	0	5	0
944	2	Nakhon Ratchasima	1	1	1	2	1	1	1	2	888	1	1	2	888	2	888	2	888	2	888	2	888	0	0	1	0	0	0	0	0	0	0	888	0	1	1	0	0	0	0	0	0	0	3	1	0	4	0
945	3	Nakhon Ratchasima	1	1	1	1	888	2	888	2	888	2	888	2	888	2	888	2	888	2	888	2	888	0	0	1	0	0	0	0	0	0	0	888	0	3	1	1	0	0	0	0	0	0	1	888	1	5	0
946	2	Nakhon Ratchasima	1	1	1	3	1	2	888	2	888	2	888	2	888	2	888	2	888	2	888	2	888	0	0	1	0	0	0	0	0	0	0	888	0	1	1	0	0	0	0	0	0	0	3	1	3	4	0
947	3	Nakhon Ratchasima	1	1	1	2	1	1	1	2	888	1	1	2	888	2	888	2	888	2	888	2	888	0	0	1	0	0	0	1	0	0	0	888	0	1	1	1	0	0	0	0	0	0	3	1	3	4	0
948	2	Nakhon Ratchasima	1	1	1	1	888	1	1	2	888	1	2	1	1	1	1	2	888	2	888	2	888	0	0	0	0	1	0	1	1	0	0	888	0	2	0	1	0	0	0	0	1	0	1	888	0	4	0
949	2	Nakhon Ratchasima	1	1	1	3	1	2	888	2	888	2	888	2	888	2	888	2	888	2	888	2	888	0	1	0	0	1	0	0	0	0	0	888	0	0	0	0	0	0	0	0	0	0	3	4	0	5	1
950	2	Nakhon Ratchasima	1	1	1	1	888	1	1	2	888	2	888	2	888	1	1	2	888	1	1	2	888	0	1	0	0	1	0	0	0	0	0	888	0	1	0	1	1	0	0	0	1	0	3	4	0	4	1
951	2	Nakhon Ratchasima	1	1	1	3	1	1	1	2	888	1	1	1	1	1	1	2	888	1	1	2	888	0	0	0	0	1	1	0	0	0	0	888	0	3	0	2	1	0	1	0	0	0	1	888	1	5	0
952	3	Nakhon Ratchasima	1	1	1	3	1	1	1	2	888	2	888	1	2	2	888	2	888	2	888	2	888	0	0	0	0	1	0	0	0	0	0	888	0	0	0	1	1	0	0	0	0	0	1	888	3	5	0
953	3	Nakhon Ratchasima	1	1	1	3	1	1	2	2	888	1	1	1	1	2	888	2	888	2	888	2	888	0	0	0	0	1	1	1	0	0	0	888	0	1	0	0	0	0	0	0	0	0	3	1	3	5	1
954	2	Nakhon Ratchasima	1	1	1	2	1	1	1	1	1	2	888	2	888	2	888	2	888	1	1	2	888	0	0	0	0	1	0	0	1	0	0	888	0	0	0	1	1	0	0	1	0	0	3	4	3	5	0
955	3	Nakhon Ratchasima	1	1	1	3	1	1	1	2	888	2	888	2	888	1	1	2	888	2	888	2	888	0	0	0	0	1	0	0	1	0	0	888	0	0	0	1	0	0	0	0	0	0	3	1	0	5	1
956	2	Nakhon Ratchasima	1	1	1	3	1	1	1	2	888	2	888	1	1	2	888	2	888	1	1	2	888	0	0	0	0	1	0	1	0	0	0	888	0	2	0	1	1	0	0	0	0	0	3	4	1	4	1
957	2	Nakhon Ratchasima	1	1	1	3	1	1	1	2	888	2	888	1	1	1	1	2	888	1	2	2	888	0	0	0	0	1	0	1	0	0	0	888	0	3	0	1	1	0	1	0	0	0	1	888	0	5	1
958	2	Nakhon Ratchasima	0	888	888	888	888	1	1	2	888	1	1	1	1	2	888	2	888	1	1	2	888	0	0	0	0	1	0	0	1	0	0	888	0	2	0	1	1	0	0	0	0	0	1	888	0	5	1
959	3	Nakhon Ratchasima	1	1	1	2	1	1	1	2	888	2	888	1	1	1	1	2	888	1	1	2	888	0	0	0	0	1	0	1	0	0	0	888	0	0	0	1	1	0	0	0	0	0	1	888	3	4	1
960	2	Nakhon Ratchasima	1	0	888	888	888	1	1	2	888	2	888	1	1	1	2	2	888	2	888	2	888	0	0	0	0	1	1	1	1	0	0	888	0	2	0	1	1	0	0	0	0	0	1	888	0	4	1
961	2	Nakhon Ratchasima	1	0	888	888	888	1	1	2	888	2	888	2	888	2	888	2	888	1	1	2	888	0	0	0	0	1	1	0	0	0	0	888	0	0	0	1	0	0	0	0	0	0	1	888	1	5	0
962	2	Nakhon Ratchasima	1	0	888	888	888	1	1	2	888	2	888	1	1	1	2	2	888	1	2	2	888	0	0	0	0	1	0	0	1	0	0	888	0	3	0	0	1	0	0	0	0	0	1	888	1	4	9
963	2	Nakhon Ratchasima	1	0	888	888	888	1	1	2	888	1	1	1	1	1	2	2	888	2	888	2	888	0	0	0	0	1	0	1	1	0	0	888	0	2	0	1	1	0	0	0	0	0	3	1	0	5	1
964	2	Nakhon Ratchasima	1	0	888	888	888	2	888	2	888	2	888	2	888	2	888	2	888	2	888	2	888	0	1	1	0	0	0	0	0	0	0	888	0	1	1	0	0	0	0	0	0	0	1	888	2	5	0
965	2	Nakhon Ratchasima	1	0	888	888	888	1	1	2	888	2	888	1	2	2	888	2	888	2	888	2	888	0	0	1	1	0	0	0	0	0	0	888	0	2	2	2	2	0	0	0	0	0	1	888	1	4	0
966	2	Nakhon Ratchasima	1	0	888	888	888	2	888	2	888	2	888	2	888	2	888	2	888	2	888	2	888	0	1	1	0	0	0	0	0	0	0	888	0	1	1	1	0	0	0	0	0	0	1	888	2	5	0
967	2	Nakhon Ratchasima	1	0	888	888	888	2	888	2	888	2	888	2	888	2	888	2	888	2	888	2	888	0	0	1	0	0	0	0	0	0	0	888	0	3	2	1	1	0	0	0	0	0	1	888	0	5	0
968	2	Nakhon Ratchasima	1	0	888	888	888	1	1	2	888	1	1	1	1	1	1	2	888	2	888	2	888	0	0	0	0	0	0	1	1	0	0	888	0	2	1	1	0	0	0	0	0	0	1	888	3	5	0
969	2	Nakhon Ratchasima	1	0	888	888	888	1	1	2	888	2	888	2	888	1	2	2	888	2	888	2	888	0	0	0	0	0	0	1	1	0	0	888	0	0	0	0	0	0	0	0	0	0	1	888	1	5	0
970	2	Nakhon Ratchasima	1	0	888	888	888	1	1	2	888	1	1	1	1	1	1	2	888	1	1	2	888	0	0	0	0	1	0	1	1	0	0	888	0	2	1	1	0	0	0	0	0	0	1	888	3	5	0
971	3	Nakhon Ratchasima	1	0	888	888	888	2	888	2	888	2	888	2	888	2	888	2	888	2	888	2	888	0	0	1	0	0	0	1	0	0	0	888	0	1	0	0	0	0	0	0	0	0	1	888	2	5	0
972	2	Nakhon Ratchasima	1	0	888	888	888	1	1	2	888	2	888	2	888	1	1	2	888	2	888	2	888	0	0	0	0	0	0	1	1	0	0	888	0	0	0	0	0	0	0	0	0	0	1	888	1	5	0
973	3	Nakhon Ratchasima	0	888	888	888	888	2	888	2	888	1	2	2	888	2	888	2	888	2	888	2	888	0	0	1	0	0	0	1	0	0	0	888	0	1	1	1	0	0	0	0	0	0	1	888	3	5	0
974	2	Nakhon Ratchasima	0	888	888	888	888	1	1	2	888	1	2	1	2	1	1	2	888	2	888	2	888	0	0	0	0	0	0	1	1	0	0	888	0	1	1	1	0	0	0	0	0	0	1	888	0	4	0
975	3	Nakhon Ratchasima	0	888	888	888	888	1	1	2	888	2	888	2	888	1	1	2	888	2	888	2	888	0	0	0	0	0	0	1	1	0	0	888	0	2	1	1	1	0	0	0	0	0	1	888	0	5	0
976	3	Nakhon Ratchasima	0	888	888	888	888	1	2	2	888	1	2	1	2	2	888	2	888	2	888	2	888	0	0	1	0	0	0	1	1	0	0	888	0	3	1	1	1	0	0	0	0	0	1	888	0	4	0
977	2	Nakhon Ratchasima	0	888	888	888	888	2	888	2	888	2	888	2	888	2	888	2	888	2	888	2	888	0	0	1	0	0	0	1	0	0	0	888	0	0	0	0	0	0	0	0	0	0	1	888	3	5	0
978	2	Nakhon Ratchasima	0	888	888	888	888	2	888	2	888	2	888	2	888	2	888	2	888	2	888	2	888	0	0	1	0	0	0	0	0	0	0	888	0	1	1	1	0	0	0	0	0	0	1	888	2	4	0
979	2	Nakhon Ratchasima	0	888	888	888	888	2	888	2	888	2	888	2	888	2	888	2	888	2	888	2	888	0	0	1	0	0	0	0	0	0	0	888	0	2	1	1	1	0	0	0	0	0	1	888	0	5	0
980	2	Nakhon Ratchasima	0	888	888	888	888	1	1	2	888	2	888	1	1	2	888	2	888	1	1	2	888	0	0	0	0	1	0	0	0	0	0	888	0	1	1	1	0	0	0	0	0	0	1	888	0	9	0
981	2	Nakhon Ratchasima	0	888	888	888	888	1	2	2	888	2	888	2	888	2	888	2	888	2	888	2	888	0	0	1	0	0	0	0	0	0	0	888	0	1	0	0	0	0	0	0	0	0	1	888	3	5	0
982	3	Nakhon Ratchasima	0	888	888	888	888	1	1	1	1	2	888	1	2	1	2	2	888	1	1	2	888	0	0	0	0	1	0	1	1	0	0	888	0	1	0	0	0	0	0	0	0	0	1	888	1	5	0
983	3	Nakhon Ratchasima	1	1	1	1	888	2	888	2	888	2	888	1	1	1	1	2	888	1	1	2	888	0	0	0	0	1	0	1	1	0	0	888	0	2	1	1	0	0	0	0	0	0	1	888	1	4	0
984	2	Nakhon Ratchasima	1	1	1	1	888	2	888	2	888	2	888	2	888	2	888	2	888	2	888	2	888	0	0	1	0	0	0	0	0	0	0	888	0	0	0	0	0	0	0	0	0	0	3	4	3	5	0
985	2	Nakhon Ratchasima	1	1	2	3	2	1	1	2	888	1	1	1	1	2	888	2	888	1	1	2	888	0	0	0	0	1	0	1	0	0	0	888	0	3	3	2	2	1	1	1	1	0	3	4	1	4	0
986	2	Nakhon Ratchasima	1	1	1	2	1	1	2	2	888	1	2	2	888	1	2	2	888	2	888	2	888	0	0	0	0	0	0	1	1	0	0	888	0	2	1	1	0	0	0	0	0	0	1	888	0	5	0
987	3	Nakhon Ratchasima	1	1	1	3	1	2	888	2	888	2	888	2	888	2	888	2	888	2	888	2	888	0	0	1	0	0	0	0	0	0	0	888	0	2	1	1	0	0	0	0	0	0	3	1	0	5	0
988	2	Nakhon Ratchasima	1	1	1	3	1	1	1	2	888	2	888	2	888	2	888	2	888	2	888	2	888	0	0	1	0	1	0	0	0	0	0	888	0	1	1	1	0	0	0	0	0	0	1	888	1	5	0
989	3	Nakhon Ratchasima	1	1	1	1	888	1	1	2	888	2	888	1	1	1	2	2	888	1	1	2	888	0	0	0	0	1	1	1	0	0	0	888	0	1	0	1	1	0	0	1	0	1	1	888	1	4	1
990	3	Nakhon Ratchasima	1	1	1	3	1	1	1	2	888	1	1	1	1	1	1	2	888	2	888	2	888	0	0	0	0	1	0	0	0	0	0	888	0	2	0	1	1	0	1	0	1	1	3	4	0	4	0
991	3	Nakhon Ratchasima	1	1	1	3	1	1	1	2	888	1	1	1	1	2	888	2	888	1	2	2	888	0	0	0	0	1	0	1	0	0	0	888	0	1	0	1	1	0	0	0	0	0	3	4	0	4	9
992	3	Nakhon Ratchasima	1	1	1	2	1	1	1	2	888	2	888	1	1	1	1	2	888	1	1	2	888	0	0	0	0	1	0	1	0	0	0	888	0	0	0	1	0	0	0	0	0	0	1	888	1	4	0
993	3	Nakhon Ratchasima	1	1	1	1	888	2	888	2	888	2	888	2	888	2	888	2	888	2	888	2	888	0	0	0	0	1	0	0	0	0	0	888	0	1	0	0	0	0	0	0	1	0	1	888	0	3	0
994	3	Nakhon Ratchasima	1	1	1	3	1	1	1	2	888	2	888	1	1	1	1	2	888	2	888	2	888	0	0	0	1	1	1	0	0	0	0	888	0	2	1	0	1	0	0	0	0	0	3	1	0	4	1
995	2	Nakhon Ratchasima	1	1	1	1	888	1	1	1	2	2	888	1	1	2	888	2	888	1	1	2	888	0	0	0	0	1	0	1	0	0	0	888	0	2	0	0	1	0	0	0	0	0	3	4	1	4	0
996	2	Nakhon Ratchasima	1	1	1	1	888	2	888	1	1	1	1	1	1	2	888	2	888	2	888	2	888	0	1	0	0	1	0	0	1	0	0	888	0	1	0	1	1	0	0	0	0	0	3	1	2	4	0
997	2	Nakhon Ratchasima	1	1	1	1	888	1	1	2	888	2	888	1	1	1	1	2	888	1	2	2	888	0	0	0	0	1	1	0	1	0	0	888	0	2	0	1	0	0	0	0	0	0	1	888	0	5	1
998	3	Nakhon Ratchasima	1	1	1	2	1	2	888	2	888	2	888	2	888	2	888	2	888	2	888	2	888	0	0	0	0	1	1	0	0	0	0	888	0	2	0	1	0	0	0	0	0	0	1	888	1	5	0
999	3	Nakhon Ratchasima	1	1	1	2	1	2	888	2	888	2	888	1	1	1	1	2	888	1	1	2	888	0	1	0	0	1	0	0	1	0	0	888	0	2	0	0	1	0	0	0	0	0	3	4	1	4	9
1000	2	Nakhon Ratchasima	1	1	1	1	888	2	888	1	1	2	888	1	1	1	2	2	888	1	2	2	888	0	1	0	0	1	0	0	0	0	0	888	0	0	0	1	1	0	0	0	0	0	1	888	1	5	0
1001	2	Nakhon Ratchasima	1	1	1	3	1	1	1	1	2	2	888	2	888	2	888	2	888	1	1	2	888	0	0	0	0	1	0	0	0	0	0	888	0	0	0	0	0	0	0	0	0	0	3	3	1	4	0
1002	2	Nakhon Ratchasima	1	1	1	3	1	1	1	1	1	1	1	1	1	1	1	2	888	1	2	2	888	0	0	0	0	1	1	1	1	0	0	888	0	1	0	1	1	0	1	0	0	0	3	9	0	8	0
1003	3	Nakhon Ratchasima	1	1	1	3	1	1	1	1	1	2	888	2	888	1	1	2	888	1	2	2	888	0	0	0	1	1	0	0	0	0	0	888	0	2	0	1	1	0	0	0	1	1	3	4	0	4	9
1004	3	Nakhon Ratchasima	1	1	2	3	1	1	1	2	888	1	1	1	2	1	2	2	888	2	888	2	888	0	0	1	0	0	0	1	1	0	0	888	0	1	1	1	1	0	1	0	1	1	2	1	3	4	0
1005	3	Nakhon Ratchasima	1	0	888	888	888	1	1	2	888	1	1	1	1	1	1	2	888	2	888	2	888	0	0	0	0	0	0	1	1	0	0	888	0	1	1	1	1	0	0	0	0	0	1	888	0	4	0
1006	2	Nakhon Ratchasima	1	0	888	888	888	1	1	2	888	2	888	2	888	1	2	2	888	1	2	2	888	0	0	0	0	1	0	1	1	0	0	888	0	1	1	0	0	0	0	0	0	0	1	888	2	3	0
1007	3	Nakhon Ratchasima	1	0	888	888	888	2	888	2	888	1	1	2	888	2	888	2	888	2	888	2	888	0	0	0	0	0	0	1	1	0	0	888	0	1	1	1	0	0	0	0	0	0	1	888	0	5	0
1008	2	Nakhon Ratchasima	1	0	888	888	888	2	888	2	888	2	888	2	888	2	888	2	888	2	888	2	888	0	0	1	0	0	0	0	0	0	0	888	0	0	0	0	0	0	0	0	0	0	1	888	1	4	0
1009	2	Nakhon Ratchasima	1	0	888	888	888	2	888	2	888	2	888	1	2	2	888	2	888	2	888	2	888	1	0	1	0	0	0	0	0	0	0	888	0	1	1	1	1	0	0	0	0	0	3	4	2	5	0
1010	2	Nakhon Ratchasima	1	0	888	888	888	1	1	2	888	1	1	1	1	1	1	2	888	1	2	2	888	0	0	0	0	1	0	1	1	0	0	888	0	3	2	2	2	0	0	0	0	0	1	888	0	5	0
1011	2	Nakhon Ratchasima	1	0	888	888	888	1	2	1	2	2	888	2	888	1	2	2	888	2	888	2	888	0	0	0	0	1	0	1	0	0	0	888	0	2	0	0	1	0	0	0	1	0	3	1	0	3	0
1012	2	Nakhon Ratchasima	1	0	888	888	888	1	1	2	888	2	888	2	888	1	1	2	888	1	1	2	888	0	0	0	0	1	0	0	1	0	0	888	0	2	0	1	0	0	0	0	0	0	1	888	0	5	0
1013	3	Nakhon Ratchasima	1	0	888	888	888	2	888	2	888	2	888	2	888	2	888	2	888	2	888	2	888	0	0	0	0	1	0	0	1	0	0	888	0	1	0	0	0	0	0	0	0	0	3	1	0	5	0
1014	3	Nakhon Ratchasima	1	0	888	888	888	2	888	2	888	2	888	2	888	2	888	2	888	1	2	2	888	0	0	0	0	1	0	1	0	0	0	888	0	1	0	0	0	0	0	0	0	0	1	888	1	5	0
1015	3	Nakhon Ratchasima	1	0	888	888	888	2	888	2	888	2	888	2	888	2	888	2	888	2	888	2	888	0	1	0	0	1	0	0	0	0	0	888	0	1	0	1	1	0	0	0	0	0	1	888	1	4	1
1016	3	Nakhon Ratchasima	1	0	888	888	888	1	1	2	888	2	888	1	1	1	1	2	888	2	888	2	888	0	1	0	0	1	0	0	0	0	0	888	0	2	1	2	1	0	0	0	0	0	1	888	1	5	0
1017	3	Nakhon Ratchasima	1	0	888	888	888	1	1	2	888	2	888	1	1	1	2	2	888	2	888	2	888	0	0	0	0	1	0	1	0	0	0	888	0	2	1	1	1	0	0	0	0	0	1	888	1	3	0
1018	3	Nakhon Ratchasima	1	0	888	888	888	1	1	2	888	2	888	1	1	1	2	2	888	1	2	2	888	0	0	0	0	1	0	1	1	0	0	888	0	2	0	2	1	0	0	0	0	0	1	888	1	4	0
1019	2	Nakhon Ratchasima	1	0	888	888	888	1	1	2	888	2	888	1	1	1	1	2	888	2	888	2	888	0	0	0	0	1	0	0	1	0	0	888	0	0	0	2	1	0	0	0	0	0	1	888	1	4	9
1020	3	Nakhon Ratchasima	1	0	888	888	888	1	1	2	888	1	1	1	1	2	888	2	888	2	888	2	888	0	0	0	0	1	1	0	0	0	0	888	0	2	0	1	0	0	0	0	0	0	3	4	0	3	0
1021	2	Nakhon Ratchasima	1	0	888	888	888	1	1	2	888	1	2	1	1	2	888	2	888	1	2	2	888	0	0	0	0	1	0	0	0	0	0	888	0	0	0	1	0	0	0	0	0	0	3	4	2	4	0
1022	3	Nakhon Ratchasima	1	0	888	888	888	1	1	2	888	2	888	1	1	2	888	2	888	2	888	2	888	0	0	0	0	1	0	0	0	0	0	888	0	1	0	1	0	0	0	0	0	0	1	888	0	5	0
1023	2	Nakhon Ratchasima	1	0	888	888	888	1	1	2	888	2	888	1	1	1	1	2	888	1	2	2	888	0	0	0	0	1	0	0	1	0	0	888	0	0	0	2	1	0	0	0	0	0	1	888	1	3	0
1025	2	Nakhon Ratchasima	0	888	888	888	888	1	1	1	1	2	888	2	888	1	1	2	888	1	1	2	888	0	0	0	0	1	0	0	1	0	0	888	0	1	0	0	1	0	0	0	0	0	1	888	2	4	0
1026	2	Nakhon Ratchasima	0	888	888	888	888	1	1	2	888	2	888	1	1	2	888	2	888	2	888	2	888	0	0	0	0	1	0	0	0	0	0	888	0	1	0	0	1	0	0	0	1	1	1	888	2	5	1
1027	2	Nakhon Ratchasima	0	888	888	888	888	1	1	1	1	2	888	1	1	1	2	2	888	1	1	2	888	0	0	0	0	1	0	1	1	0	0	888	0	2	0	1	1	0	0	0	1	0	1	888	0	5	0
1028	2	Nakhon Ratchasima	0	888	888	888	888	1	1	2	888	2	888	1	1	2	888	2	888	2	888	2	888	0	0	0	0	1	0	1	0	0	0	888	0	1	0	1	0	0	0	0	0	0	1	888	0	5	1
1029	3	Nakhon Ratchasima	0	888	888	888	888	1	1	2	888	2	888	1	1	1	1	2	888	2	888	2	888	0	0	0	0	1	0	0	1	0	0	888	0	2	1	0	1	0	0	0	0	0	1	888	0	5	9
1030	2	Nakhon Ratchasima	0	888	888	888	888	1	2	1	2	1	2	1	1	1	2	2	888	1	1	2	888	0	0	0	0	1	0	1	1	0	0	888	0	2	0	1	1	0	0	0	0	0	1	888	0	5	0
1031	2	Nakhon Ratchasima	0	888	888	888	888	1	1	2	888	1	2	2	888	2	888	2	888	2	888	2	888	0	0	1	0	1	0	0	0	0	0	888	0	2	1	0	0	0	0	0	0	0	1	888	2	4	0
1032	2	Nakhon Ratchasima	0	888	888	888	888	1	1	2	888	1	2	2	888	2	888	2	888	2	888	2	888	0	0	1	0	1	0	0	0	0	0	888	0	0	0	0	0	0	0	0	0	0	1	888	1	5	0
1033	3	Nakhon Ratchasima	0	888	888	888	888	1	1	2	888	1	1	1	1	1	1	2	888	1	1	2	888	0	0	0	0	1	0	1	1	0	0	888	0	3	2	2	1	1	1	1	1	1	1	888	0	4	0
1034	3	Nakhon Ratchasima	0	888	888	888	888	1	2	2	888	1	1	1	1	2	888	2	888	2	888	2	888	0	0	0	0	0	0	0	0	1	0	888	0	3	1	1	1	0	0	0	0	0	1	888	3	4	0
1035	3	Nakhon Ratchasima	0	888	888	888	888	2	888	2	888	2	888	2	888	2	888	2	888	2	888	2	888	0	0	1	0	1	0	0	0	0	0	888	0	2	1	1	1	0	0	0	0	0	1	888	0	5	0
1036	2	Nakhon Ratchasima	0	888	888	888	888	1	1	2	888	1	1	1	1	1	1	2	888	1	1	2	888	0	0	0	0	1	0	1	1	0	0	888	0	1	1	1	0	0	0	0	0	0	1	888	3	5	0
1037	3	Nakhon Ratchasima	0	888	888	888	888	2	888	1	2	2	888	2	888	2	888	2	888	2	888	2	888	0	0	0	0	1	0	1	0	0	0	888	0	3	3	2	2	0	0	0	0	0	1	888	2	4	0
1038	2	Nakhon Ratchasima	0	888	888	888	888	2	888	2	888	2	888	1	2	2	888	2	888	2	888	2	888	0	0	0	0	0	1	1	0	0	0	888	0	1	1	1	1	0	0	0	0	0	1	888	0	5	0
1039	2	Nakhon Ratchasima	0	888	888	888	888	1	1	2	888	2	888	2	888	2	888	2	888	2	888	2	888	0	0	1	0	0	0	0	0	0	0	888	0	1	1	0	0	0	0	0	0	0	1	888	0	5	0
1040	3	Nakhon Ratchasima	0	888	888	888	888	2	888	1	2	2	888	2	888	2	888	2	888	2	888	2	888	0	0	1	0	0	0	0	0	0	0	888	0	1	0	0	0	0	0	0	0	0	1	888	3	2	0
1041	2	Nakhon Ratchasima	0	888	888	888	888	1	1	2	888	2	888	2	888	1	2	2	888	1	2	2	888	0	0	0	0	0	0	1	1	0	0	888	0	3	1	1	1	0	0	0	0	0	1	888	3	5	0
1042	2	Nakhon Ratchasima	0	888	888	888	888	2	888	2	888	2	888	2	888	2	888	2	888	2	888	2	888	0	0	1	0	0	0	0	0	0	0	888	0	0	0	0	0	0	0	0	0	0	1	888	0	5	0
1043	3	Nakhon Ratchasima	1	1	1	3	1	1	1	2	888	2	888	2	888	2	888	2	888	1	1	2	888	0	0	0	0	1	0	1	0	0	0	888	0	0	0	1	0	0	0	0	0	0	3	4	0	4	1
1044	2	Nakhon Ratchasima	1	1	2	3	2	1	1	2	888	2	888	2	888	1	1	2	888	2	888	2	888	0	0	1	0	0	0	1	1	0	0	888	0	1	0	1	0	0	0	0	0	0	1	888	3	5	0
1045	3	Nakhon Ratchasima	1	1	1	2	1	1	1	2	888	2	888	1	1	1	1	2	888	1	1	2	888	0	0	0	0	1	1	0	0	0	0	888	0	0	0	1	0	0	0	0	1	0	3	1	0	5	0
1046	3	Nakhon Ratchasima	1	1	1	2	1	1	1	2	888	2	888	1	1	2	888	2	888	1	1	2	888	0	0	0	0	1	0	1	0	0	0	888	0	1	0	1	1	0	0	0	0	0	1	888	1	3	1
1047	2	Nakhon Ratchasima	1	1	1	2	1	1	2	1	1	2	888	1	1	1	1	2	888	2	888	2	888	0	0	0	0	1	1	0	0	0	0	888	0	2	1	1	1	0	0	0	1	1	1	888	3	3	1
1048	2	Nakhon Ratchasima	1	1	1	3	1	1	1	2	888	1	1	1	1	1	1	2	888	2	888	2	888	0	0	0	0	1	0	0	1	0	0	888	0	1	1	1	1	0	0	0	0	0	3	1	1	5	1
1049	2	Nakhon Ratchasima	1	1	1	1	888	1	1	2	888	2	888	1	1	2	888	2	888	1	1	2	888	0	0	0	0	1	0	0	1	0	0	888	0	2	1	2	1	0	0	0	0	0	1	888	0	3	0
1050	2	Nakhon Ratchasima	1	1	1	1	888	1	1	2	888	2	888	1	2	2	888	2	888	1	1	2	888	0	0	0	0	1	1	1	1	0	0	888	0	2	1	1	1	0	0	0	0	0	1	888	1	3	1
1051	2	Nakhon Ratchasima	1	1	1	3	1	1	1	2	888	2	888	1	1	2	888	2	888	2	888	2	888	0	0	0	0	1	1	0	0	0	0	888	0	1	0	2	1	0	0	0	0	0	1	888	0	5	1
1052	2	Nakhon Ratchasima	1	1	1	3	1	1	1	2	888	2	888	1	1	1	1	2	888	1	2	2	888	0	0	0	0	1	0	0	1	0	0	888	0	1	0	1	1	0	0	0	1	0	3	1	1	5	1
1053	2	Nakhon Ratchasima	1	1	1	3	1	1	1	2	888	2	888	1	1	1	1	2	888	2	888	2	888	0	0	0	0	1	1	0	0	0	0	888	0	2	0	1	1	0	0	0	1	0	3	4	0	4	1
1054	2	Nakhon Ratchasima	1	1	1	2	1	1	1	2	888	2	888	1	1	2	888	2	888	1	1	2	888	0	0	0	0	1	0	1	0	0	0	888	0	2	1	1	2	0	0	1	2	1	1	888	2	5	1
1055	3	Nakhon Ratchasima	1	1	1	2	1	1	1	1	1	1	1	1	1	1	1	2	888	1	1	2	888	0	0	0	0	1	1	1	0	0	0	888	0	1	2	1	1	0	0	0	1	0	1	888	1	4	0
1056	2	Nakhon Ratchasima	1	1	1	2	1	1	1	2	888	2	888	2	888	2	888	2	888	2	888	2	888	0	0	1	0	0	0	0	0	0	0	888	0	2	1	1	1	0	0	0	0	0	1	888	0	9	0
1057	2	Nakhon Ratchasima	1	1	1	3	1	1	1	2	888	1	1	1	1	1	1	2	888	1	1	2	888	0	0	0	0	1	0	1	1	0	0	888	0	2	1	1	1	0	0	0	0	0	1	888	3	5	0
1058	2	Nakhon Ratchasima	1	1	1	2	1	1	1	2	888	2	888	2	888	1	2	2	888	2	888	2	888	0	0	0	0	0	0	1	1	0	0	888	0	1	1	0	0	0	0	0	0	0	1	888	3	4	0
1059	3	Nakhon Ratchasima	1	1	1	1	888	1	1	2	888	1	1	2	888	2	888	2	888	1	1	2	888	0	0	0	0	1	0	1	0	0	0	888	0	2	1	1	1	0	0	0	0	0	1	888	2	4	0
1060	2	Nakhon Ratchasima	1	1	1	3	1	1	1	2	888	1	1	1	1	1	1	2	888	2	888	2	888	0	0	0	0	0	0	1	1	0	0	888	0	2	1	1	1	1	0	1	1	1	3	4	0	4	0
1061	2	Nakhon Ratchasima	1	1	1	2	1	2	888	1	1	2	888	2	888	1	1	2	888	1	1	2	888	0	0	0	0	1	0	1	1	0	0	888	0	1	1	0	0	0	0	0	0	0	1	888	1	5	0
1062	2	Nakhon Ratchasima	1	1	1	4	1	2	888	2	888	2	888	2	888	2	888	2	888	2	888	2	888	0	0	1	0	0	0	0	0	0	0	888	0	1	1	0	0	0	0	0	0	0	1	888	3	5	0
1063	2	Nakhon Ratchasima	1	1	2	3	2	2	888	1	1	1	2	1	2	2	888	2	888	2	888	2	888	0	0	0	0	0	0	1	1	0	0	888	0	3	1	1	1	0	0	0	0	0	1	888	2	3	0
1064	2	Nakhon Ratchasima	1	1	1	2	1	2	888	2	888	2	888	2	888	2	888	2	888	2	888	2	888	0	0	1	0	0	0	1	0	0	0	888	0	1	1	1	0	0	0	0	0	0	1	888	2	5	0
1065	2	Nakhon Ratchasima	1	1	1	2	1	1	1	2	888	2	888	1	1	1	2	2	888	1	1	2	888	0	0	0	0	1	0	1	1	0	0	888	0	1	1	1	1	0	0	0	0	0	3	1	0	4	0
1066	2	Nakhon Ratchasima	1	1	2	3	2	1	1	1	1	2	888	2	888	1	1	2	888	2	888	2	888	0	0	0	0	0	0	1	1	0	0	888	0	2	1	1	1	0	0	0	0	0	3	4	0	4	0
1067	2	Nakhon Ratchasima	1	1	2	2	1	2	888	2	888	2	888	2	888	2	888	2	888	2	888	2	888	0	0	1	0	0	0	0	0	0	0	888	0	1	1	0	0	0	0	0	0	0	3	4	2	5	0
1068	2	Nakhon Ratchasima	1	1	1	1	888	1	1	2	888	2	888	1	1	1	2	2	888	2	888	2	888	0	0	1	1	0	0	0	1	0	0	888	0	0	0	0	0	0	0	0	0	0	1	888	3	5	0
1069	2	Nakhon Ratchasima	1	1	1	3	1	1	1	2	888	1	1	1	1	1	1	2	888	2	888	2	888	0	0	0	0	0	0	1	1	0	0	888	0	2	1	1	0	0	0	0	0	0	1	888	2	5	0
1070	2	Nakhon Ratchasima	1	1	1	1	888	1	1	2	888	1	1	2	888	2	888	2	888	1	1	2	888	0	0	0	0	1	0	1	1	0	0	888	0	1	0	0	0	0	0	0	0	0	1	888	0	5	0
1071	2	Nakhon Ratchasima	1	1	1	1	888	1	1	2	888	1	1	1	1	1	2	2	888	1	1	2	888	0	0	1	0	1	0	1	0	0	0	888	0	1	1	1	0	0	0	0	0	0	1	888	0	4	0
1072	2	Nakhon Ratchasima	1	1	1	3	1	1	1	2	888	1	1	1	1	2	888	2	888	2	888	2	888	0	0	1	0	0	0	1	0	0	0	888	0	3	2	1	1	0	0	0	0	0	1	888	0	5	0
1073	3	Nakhon Ratchasima	1	1	1	1	888	1	1	2	888	2	888	1	1	2	888	2	888	2	888	2	888	0	0	1	1	0	0	0	0	0	0	888	0	1	1	1	0	0	0	0	0	0	1	888	0	9	0
1074	2	Nakhon Ratchasima	1	1	2	3	2	2	888	2	888	2	888	2	888	2	888	2	888	2	888	2	888	0	0	1	0	0	0	1	0	0	0	888	0	0	0	0	0	0	0	0	0	0	1	888	0	4	0
1075	3	Ubon Ratchathani	0	888	888	888	888	2	888	2	888	2	888	2	888	2	888	2	888	2	888	2	888	0	0	1	0	0	0	0	0	0	0	888	0	0	0	0	0	0	0	0	0	0	1	888	1	3	0
1076	3	Nakhon Ratchasima	1	0	888	888	888	1	1	2	888	1	1	2	888	1	2	2	888	2	888	2	888	0	0	0	0	0	0	1	1	0	0	888	0	2	1	1	1	0	0	0	0	0	1	888	3	5	1
1077	2	Nakhon Ratchasima	1	0	888	888	888	1	1	1	1	1	1	1	1	1	2	2	888	2	888	2	888	0	0	1	0	1	0	1	1	0	0	888	0	3	2	2	1	0	0	0	1	1	1	888	0	4	1
1078	2	Nakhon Ratchasima	1	0	888	888	888	1	1	2	888	1	1	2	888	1	2	2	888	1	2	2	888	0	0	0	0	1	0	1	1	0	0	888	0	2	2	1	1	0	0	0	0	0	1	888	1	4	0
1079	2	Nakhon Ratchasima	1	0	888	888	888	2	888	2	888	2	888	2	888	2	888	2	888	2	888	2	888	0	0	1	0	1	0	0	0	0	0	888	0	1	1	1	1	0	0	0	0	0	1	888	0	5	1
1080	3	Nakhon Ratchasima	1	0	888	888	888	1	1	2	888	2	888	1	1	1	1	2	888	1	1	2	888	0	0	1	0	1	0	0	0	0	0	888	0	1	1	1	0	0	0	0	0	0	1	888	0	5	0
1081	2	Nakhon Ratchasima	1	0	888	888	888	1	1	2	888	1	2	2	888	2	888	2	888	2	888	2	888	0	0	1	0	0	0	0	0	0	0	888	0	2	1	1	1	0	0	0	0	1	3	4	0	5	0
1082	2	Nakhon Ratchasima	1	0	888	888	888	1	1	2	888	1	1	1	1	1	1	2	888	1	1	2	888	0	0	0	0	1	0	1	1	0	0	888	0	2	1	1	1	0	0	0	0	0	1	888	0	5	0
1083	2	Nakhon Ratchasima	1	0	888	888	888	1	1	1	1	1	1	1	1	1	1	2	888	1	1	2	888	0	0	1	0	1	0	1	0	0	0	888	0	3	1	1	1	0	0	0	0	0	3	4	1	9	0
1084	3	Nakhon Ratchasima	1	0	888	888	888	2	888	2	888	2	888	2	888	2	888	2	888	2	888	2	888	0	0	1	0	0	0	1	0	0	0	888	0	2	1	1	0	0	0	0	0	0	1	888	0	5	0
1085	3	Nakhon Ratchasima	1	0	888	888	888	2	888	2	888	2	888	2	888	2	888	2	888	2	888	2	888	0	0	1	0	0	0	1	0	0	0	888	0	0	0	0	0	0	0	0	0	0	1	888	0	5	0
1086	3	Nakhon Ratchasima	1	0	888	888	888	1	1	2	888	1	1	1	1	1	1	2	888	2	888	2	888	0	0	0	0	0	0	1	1	0	0	888	0	3	1	2	1	0	0	0	0	0	1	888	3	5	0
1087	2	Nakhon Ratchasima	1	0	888	888	888	2	888	2	888	2	888	2	888	2	888	2	888	2	888	2	888	0	0	1	0	0	0	0	0	0	0	888	0	1	0	0	0	0	0	0	0	0	1	888	1	5	0
1088	2	Nakhon Ratchasima	1	0	888	888	888	1	1	2	888	2	888	2	888	2	888	2	888	2	888	2	888	0	0	1	0	1	0	1	0	0	0	888	0	1	0	0	0	0	0	0	0	0	2	1	1	5	0
1089	2	Nakhon Ratchasima	1	0	888	888	888	1	1	2	888	1	2	1	2	1	2	2	888	2	888	2	888	0	0	1	0	0	0	1	1	0	0	888	0	1	1	1	1	0	0	0	0	0	1	888	0	4	0
1090	3	Nakhon Ratchasima	1	0	888	888	888	2	888	2	888	2	888	2	888	2	888	2	888	2	888	2	888	0	0	1	0	0	0	0	0	0	0	888	0	2	1	0	0	0	0	0	0	0	1	888	3	2	0
1091	3	Nakhon Ratchasima	1	0	888	888	888	1	1	2	888	1	2	1	1	1	1	2	888	1	1	2	888	0	0	0	0	1	0	1	1	0	0	888	0	1	1	1	0	0	0	0	0	0	1	888	3	4	0
1092	3	Nakhon Ratchasima	1	0	888	888	888	1	1	2	888	1	1	1	1	1	1	2	888	2	888	2	888	0	0	0	0	1	0	1	1	0	0	888	0	3	1	2	1	0	0	0	0	0	3	4	1	4	1
1093	2	Nakhon Ratchasima	1	0	888	888	888	1	1	2	888	2	888	1	1	1	1	2	888	2	888	2	888	0	0	0	0	1	0	1	0	0	0	888	0	2	1	2	1	0	2	0	0	0	1	888	0	4	1
1094	3	Nakhon Ratchasima	1	0	888	888	888	1	1	1	2	2	888	2	888	1	2	2	888	2	888	2	888	0	0	0	0	1	0	0	1	0	0	888	0	1	0	1	1	0	0	0	0	0	1	888	2	3	1
1095	2	Nakhon Ratchasima	0	888	888	888	888	1	1	2	888	1	2	1	1	1	1	2	888	1	1	2	888	0	0	0	0	1	0	1	1	0	0	888	0	3	2	1	1	0	0	0	0	1	1	888	3	3	0
1096	2	Nakhon Ratchasima	0	888	888	888	888	1	1	2	888	2	888	2	888	2	888	2	888	2	888	2	888	0	0	1	0	0	0	1	0	0	0	888	0	2	2	0	0	0	0	0	0	0	1	888	3	4	0
1097	2	Nakhon Ratchasima	0	888	888	888	888	1	1	2	888	2	888	1	1	1	2	2	888	2	888	2	888	0	0	1	0	0	0	1	1	0	0	888	0	3	1	1	1	0	0	0	0	0	1	888	2	4	1
1098	2	Nakhon Ratchasima	0	888	888	888	888	2	888	2	888	2	888	2	888	2	888	2	888	2	888	2	888	0	0	1	0	1	0	0	0	0	0	888	0	0	0	0	0	0	0	0	0	0	1	888	2	5	0
1099	2	Nakhon Ratchasima	0	888	888	888	888	1	1	2	888	1	1	2	888	1	2	2	888	1	2	2	888	0	0	0	0	0	0	1	1	0	0	888	0	3	1	1	1	0	0	0	0	1	1	888	0	4	0
1100	2	Nakhon Ratchasima	0	888	888	888	888	2	888	2	888	2	888	2	888	2	888	2	888	2	888	2	888	1	0	1	0	0	0	0	0	0	0	888	0	1	1	1	0	0	0	0	0	0	1	888	2	5	0
1101	3	Nakhon Ratchasima	0	888	888	888	888	1	1	2	888	2	888	2	888	1	1	2	888	2	888	2	888	0	0	1	0	0	0	0	1	0	0	888	0	3	1	1	1	0	0	0	0	0	1	888	0	5	0
1102	2	Nakhon Ratchasima	0	888	888	888	888	2	888	2	888	2	888	2	888	2	888	2	888	2	888	2	888	1	0	1	0	0	0	1	0	0	0	888	0	1	1	1	1	0	0	0	0	0	1	888	0	5	0
1103	2	Nakhon Ratchasima	0	888	888	888	888	2	888	2	888	2	888	2	888	2	888	2	888	2	888	2	888	0	0	1	0	0	0	0	0	0	0	888	0	1	1	0	0	0	0	0	0	0	1	888	2	4	0
1104	2	Nakhon Ratchasima	0	888	888	888	888	1	1	2	888	2	888	1	2	2	888	2	888	2	888	2	888	0	0	1	0	0	0	1	1	0	0	888	0	2	1	1	0	0	0	0	0	0	1	888	0	4	0
1105	2	Nakhon Ratchasima	0	888	888	888	888	2	888	2	888	2	888	2	888	2	888	2	888	2	888	2	888	0	0	1	0	0	0	0	0	0	0	888	0	3	1	1	1	0	0	0	0	0	1	888	2	5	0
1106	2	Nakhon Ratchasima	0	888	888	888	888	1	1	2	888	2	888	2	888	2	888	2	888	2	888	2	888	0	0	1	0	0	0	1	1	0	0	888	0	2	1	2	1	0	0	0	0	0	1	888	3	4	0
1107	2	Nakhon Ratchasima	0	888	888	888	888	1	1	2	888	2	888	2	888	2	888	2	888	2	888	2	888	0	0	1	0	0	0	0	0	0	0	888	0	3	2	1	0	0	0	0	0	0	1	888	3	4	0
1108	3	Nakhon Ratchasima	0	888	888	888	888	1	1	2	888	1	2	1	2	2	888	2	888	1	2	2	888	0	0	1	0	1	0	1	0	0	0	888	0	1	1	1	0	0	0	0	0	0	1	888	1	5	0
1109	3	Nakhon Ratchasima	0	888	888	888	888	2	888	2	888	2	888	2	888	2	888	2	888	2	888	2	888	0	0	0	0	1	0	0	1	0	0	888	0	0	0	1	0	0	0	0	1	0	1	888	0	3	0
1110	3	Nakhon Ratchasima	0	888	888	888	888	2	888	2	888	2	888	2	888	2	888	2	888	2	888	2	888	0	0	0	0	1	0	0	0	0	0	888	0	0	0	1	0	0	0	0	0	0	1	888	1	5	0
1111	2	Nakhon Ratchasima	0	888	888	888	888	1	1	2	888	2	888	1	1	2	888	2	888	1	1	2	888	0	0	0	0	1	0	0	1	0	0	888	0	1	1	2	1	0	0	0	1	1	1	888	0	5	1
1112	3	Nakhon Ratchasima	0	888	888	888	888	1	2	2	888	1	1	1	1	1	2	2	888	2	888	2	888	0	0	0	0	1	0	1	0	0	0	888	0	1	1	1	1	0	0	0	0	0	1	888	0	4	1
1113	3	Nakhon Ratchasima	0	888	888	888	888	1	1	2	888	2	888	1	1	1	1	2	888	2	888	2	888	0	0	0	0	1	1	0	1	0	0	888	0	3	1	2	1	0	0	0	3	0	1	888	0	4	0
1114	2	Nakhon Ratchasima	0	888	888	888	888	1	1	1	1	2	888	1	1	1	1	2	888	1	2	2	888	0	0	0	0	1	0	1	1	0	0	888	0	1	1	1	1	0	0	0	0	0	1	888	0	4	1
1115	3	Nakhon Ratchasima	0	888	888	888	888	1	1	2	888	1	1	1	1	2	888	2	888	1	1	2	888	0	0	0	0	1	1	0	0	0	0	888	0	1	1	1	1	0	0	0	0	0	1	888	0	4	1
1116	3	Nakhon Ratchasima	0	888	888	888	888	1	1	2	888	1	1	1	1	1	1	2	888	1	2	2	888	0	0	0	1	1	1	0	0	0	0	888	0	1	0	1	1	0	0	0	0	0	1	888	2	4	0
1117	3	Buriram	0	888	888	888	888	2	888	2	888	2	888	2	888	2	888	2	888	2	888	9	888	0	0	0	0	1	0	0	0	0	0	888	0	2	1	1	1	2	1	0	0	1	1	888	0	4	0
1118	2	Buriram	0	888	888	888	888	2	888	2	888	2	888	2	888	2	888	2	888	2	888	2	888	0	0	1	0	1	1	1	0	0	0	888	0	0	0	0	0	0	1	0	1	0	1	888	0	3	0
1119	3	Buriram	0	888	888	888	888	9	888	9	888	9	888	2	888	2	888	2	888	9	888	9	888	0	0	1	0	1	0	1	0	0	0	888	0	1	0	0	0	0	0	0	1	0	1	888	0	5	0
1120	3	Buriram	0	888	888	888	888	2	888	2	888	2	888	1	1	2	888	2	888	2	888	2	888	0	0	0	0	1	1	1	0	0	0	888	0	1	1	1	1	1	0	1	1	0	1	888	0	5	1
1121	2	Buriram	0	888	888	888	888	1	1	1	1	1	1	2	888	1	1	1	1	1	1	2	888	0	0	0	0	0	1	0	0	0	0	888	0	3	2	3	2	2	2	2	3	3	1	888	0	1	0
1122	2	Buriram	0	888	888	888	888	2	888	2	888	2	888	1	1	1	1	1	2	1	2	2	888	0	0	0	0	0	1	1	1	0	0	888	0	3	2	2	3	2	2	2	1	1	1	888	3	3	1
1123	2	Buriram	0	888	888	888	888	2	888	2	888	1	1	2	888	1	2	2	888	2	888	2	888	0	0	0	0	0	0	0	1	0	0	888	0	3	3	3	3	1	1	3	3	3	1	888	1	3	1
1124	2	Buriram	0	888	888	888	888	2	888	2	888	2	888	2	888	1	2	2	888	1	2	2	888	0	0	0	0	1	1	0	0	0	0	888	0	1	1	1	0	0	2	1	2	1	1	888	0	3	0
1125	2	Buriram	0	888	888	888	888	2	888	2	888	1	2	1	2	2	888	2	888	1	2	1	2	0	0	0	0	1	0	1	0	0	0	888	0	1	0	0	0	1	1	0	1	0	1	888	0	4	1
1126	3	Buriram	0	888	888	888	888	2	888	2	888	2	888	2	888	2	888	2	888	2	888	2	888	0	0	1	0	0	0	0	0	0	0	888	0	0	0	0	0	0	0	0	0	0	1	888	3	3	0
1127	3	Buriram	0	888	888	888	888	2	888	1	1	1	2	2	888	2	888	2	888	1	1	2	888	0	0	0	1	0	0	0	0	0	0	888	0	1	0	0	0	0	0	0	0	0	1	888	1	3	1
1128	2	Buriram	0	888	888	888	888	2	888	2	888	2	888	2	888	2	888	2	888	2	888	2	888	0	0	1	0	0	0	0	0	0	0	888	0	0	0	0	0	0	0	0	0	0	1	888	1	4	0
1129	2	Buriram	0	888	888	888	888	1	1	2	888	2	888	2	888	2	888	2	888	2	888	2	888	0	0	1	0	0	0	0	0	0	0	888	0	1	0	0	0	0	0	0	1	1	1	888	1	3	0
1130	2	Buriram	0	888	888	888	888	1	2	2	888	2	888	2	888	2	888	2	888	2	888	2	888	0	0	1	0	0	0	0	0	0	0	888	0	0	0	0	0	0	0	0	0	0	1	888	1	3	0
1131	3	Buriram	0	888	888	888	888	2	888	2	888	2	888	2	888	2	888	2	888	2	888	2	888	0	0	1	0	0	0	0	0	0	0	888	0	1	0	1	0	0	0	0	0	0	1	888	1	3	0
1132	3	Buriram	0	888	888	888	888	1	1	2	888	2	888	2	888	2	888	2	888	2	888	2	888	0	0	1	0	0	0	0	0	0	0	888	0	1	0	0	0	0	0	0	0	0	1	888	1	3	0
1133	3	Buriram	0	888	888	888	888	2	888	2	888	2	888	2	888	2	888	2	888	2	888	2	888	0	0	1	0	0	0	0	0	0	0	888	0	0	0	0	0	0	0	0	0	0	1	888	1	3	0
1134	3	Buriram	0	888	888	888	888	2	888	2	888	2	888	2	888	2	888	2	888	2	888	2	888	0	0	1	0	0	0	0	0	0	0	888	0	0	0	0	0	0	0	0	0	0	1	888	3	5	0
1135	3	Buriram	0	888	888	888	888	2	888	2	888	2	888	1	1	2	888	2	888	2	888	9	888	0	0	1	0	0	0	0	0	0	0	888	0	0	0	0	0	0	0	0	0	0	1	888	2	3	0
1136	2	Buriram	0	888	888	888	888	2	888	1	1	1	1	1	1	1	1	2	888	1	1	2	888	0	0	0	0	1	0	0	0	0	0	888	0	1	0	1	0	0	1	0	1	1	1	888	2	2	0
1137	3	Buriram	0	888	888	888	888	1	1	2	888	2	888	2	888	2	888	2	888	2	888	2	888	0	0	0	0	0	0	0	0	1	0	888	0	1	0	0	0	0	0	0	1	0	1	888	2	5	0
1138	3	Buriram	0	888	888	888	888	2	888	2	888	2	888	2	888	9	888	2	888	9	888	9	888	0	0	0	0	0	0	0	0	1	0	888	0	0	0	0	0	0	0	0	0	0	1	888	0	4	1
1139	3	Buriram	0	888	888	888	888	2	888	2	888	9	888	9	888	2	888	2	888	9	888	9	888	0	0	0	0	0	0	0	0	1	0	888	0	0	0	0	0	0	0	0	1	0	1	888	0	3	0
1140	2	Buriram	1	0	888	888	888	2	888	2	888	2	888	2	888	2	888	2	888	2	888	2	888	0	0	0	0	1	1	0	0	0	0	888	0	1	0	1	1	0	0	0	0	0	2	2	1	2	0
1141	2	Buriram	1	0	888	888	888	2	888	1	1	2	888	1	1	2	888	2	888	2	888	2	888	0	0	0	1	0	0	0	0	0	0	888	0	2	2	1	2	1	2	2	2	1	1	888	1	2	1
1142	2	Buriram	1	0	888	888	888	2	888	2	888	2	888	2	888	2	888	2	888	2	888	2	888	0	0	0	0	0	0	1	1	0	0	888	0	1	1	0	0	1	0	0	1	0	3	4	3	3	0
1143	3	Buriram	1	0	888	888	888	2	888	2	888	2	888	2	888	2	888	2	888	1	2	2	888	0	0	0	0	1	0	1	0	0	0	888	0	2	2	2	2	2	2	1	2	2	1	888	0	5	1
1144	3	Buriram	1	0	888	888	888	2	888	2	888	2	888	2	888	1	2	2	888	1	2	2	888	0	0	0	0	1	0	0	0	0	0	888	0	2	2	1	2	2	2	1	2	2	1	888	1	5	0
1145	3	Buriram	1	0	888	888	888	2	888	2	888	2	888	2	888	2	888	2	888	2	888	2	888	0	0	0	0	0	0	0	1	0	0	888	0	1	0	2	1	0	1	1	1	1	1	888	0	5	0
1146	3	Buriram	1	0	888	888	888	1	1	2	888	2	888	2	888	1	2	2	888	1	2	2	888	0	0	0	0	1	0	0	0	0	0	888	0	1	0	0	1	0	0	1	0	1	1	888	0	2	0
1147	2	Buriram	1	0	888	888	888	2	888	2	888	2	888	2	888	2	888	2	888	2	888	2	888	0	0	1	0	0	0	1	0	0	0	888	0	1	2	1	1	1	0	0	1	1	1	888	1	4	0
1148	3	Buriram	1	0	888	888	888	2	888	2	888	2	888	2	888	2	888	2	888	2	888	2	888	0	0	0	0	0	0	0	1	0	0	888	0	2	1	2	2	1	1	1	1	0	1	888	2	5	1
1149	2	Buriram	1	0	888	888	888	1	1	1	1	2	888	1	1	2	888	2	888	1	2	2	888	0	0	0	0	1	0	0	0	0	0	888	0	2	2	0	1	0	1	2	2	1	1	888	1	1	1
1150	2	Buriram	1	0	888	888	888	2	888	2	888	2	888	2	888	2	888	2	888	2	888	2	888	0	0	0	0	1	0	0	0	0	0	888	0	2	1	0	0	0	1	0	2	1	1	888	0	5	0
1151	3	Buriram	1	0	888	888	888	2	888	2	888	2	888	2	888	2	888	2	888	2	888	2	888	0	0	0	0	1	0	1	1	0	0	888	0	2	3	2	1	2	2	1	3	3	3	4	0	1	1
1152	2	Buriram	1	0	888	888	888	2	888	2	888	2	888	1	1	2	888	2	888	1	2	2	888	0	0	0	0	1	0	0	1	0	0	888	0	1	2	3	2	0	0	0	1	1	1	888	2	1	1
1153	3	Buriram	1	0	888	888	888	2	888	2	888	2	888	1	1	1	1	1	1	1	2	2	888	0	0	0	0	1	0	1	0	0	0	888	0	1	1	3	0	1	2	2	1	1	3	3	0	3	0
1154	2	Buriram	1	0	888	888	888	2	888	2	888	1	2	1	2	1	1	2	888	1	2	2	888	0	0	0	0	1	0	0	0	0	0	888	0	1	1	1	1	1	1	1	1	1	1	888	1	4	0
1155	2	Buriram	1	0	888	888	888	2	888	1	1	1	2	1	1	2	888	1	2	1	2	2	888	0	0	0	0	1	0	1	1	0	0	888	0	1	1	1	0	1	0	1	1	2	2	3	2	4	1
1156	2	Buriram	1	0	888	888	888	1	1	2	888	1	1	1	1	1	2	2	888	1	2	2	888	0	0	1	0	1	0	0	0	0	0	888	0	0	0	0	0	0	0	0	0	0	1	888	0	4	0
1157	2	Buriram	1	0	888	888	888	2	888	2	888	2	888	2	888	2	888	2	888	2	888	2	888	0	0	1	0	0	0	0	0	0	0	888	0	0	0	0	0	0	0	0	0	0	1	888	0	3	0
1158	2	Buriram	1	0	888	888	888	2	888	2	888	2	888	2	888	2	888	2	888	2	888	2	888	0	0	1	0	0	0	0	0	0	0	888	0	0	0	0	0	0	0	0	0	0	1	888	3	5	0
1159	3	Buriram	1	0	888	888	888	2	888	2	888	2	888	1	1	1	1	2	888	1	1	2	888	0	0	1	0	0	0	0	0	0	0	888	0	0	0	0	0	0	0	0	0	0	1	888	3	5	0
1160	2	Buriram	1	0	888	888	888	1	1	1	1	2	888	2	888	2	888	2	888	2	888	2	888	0	0	1	0	0	0	0	0	0	0	888	0	0	0	0	0	0	0	0	0	0	1	888	0	3	0
1161	3	Buriram	1	0	888	888	888	1	1	2	888	1	1	2	888	2	888	2	888	1	1	2	888	0	0	0	0	1	0	0	0	0	0	888	0	1	0	1	1	0	0	0	1	0	1	888	2	4	0
1162	2	Buriram	1	0	888	888	888	2	888	2	888	2	888	2	888	2	888	2	888	2	888	2	888	0	0	1	0	0	0	0	0	0	0	888	0	1	0	0	0	0	0	0	1	1	1	888	1	3	0
1163	2	Buriram	1	0	888	888	888	1	2	2	888	2	888	2	888	2	888	2	888	2	888	2	888	0	0	1	0	1	0	0	0	0	0	888	0	0	0	0	0	0	0	0	0	0	3	1	0	4	1
1164	3	Buriram	1	0	888	888	888	2	888	1	2	2	888	2	888	1	2	2	888	1	2	2	888	0	0	0	0	1	0	0	0	0	0	888	0	0	0	0	0	0	0	0	0	0	1	888	1	3	0
1165	3	Buriram	1	0	888	888	888	2	888	2	888	2	888	2	888	2	888	2	888	2	888	2	888	0	0	1	1	0	0	0	0	0	0	888	0	0	0	0	0	0	0	0	1	0	1	888	1	4	0
1166	3	Buriram	1	0	888	888	888	2	888	2	888	2	888	2	888	2	888	2	888	2	888	2	888	0	0	0	0	0	0	0	0	1	0	888	0	0	0	0	0	0	0	0	0	0	1	888	0	5	1
1167	3	Buriram	1	0	888	888	888	1	1	2	888	2	888	2	888	2	888	2	888	2	888	2	888	0	0	0	0	0	0	0	0	1	0	888	0	1	0	1	0	0	1	0	1	1	1	888	1	3	0
1168	3	Buriram	1	0	888	888	888	1	1	2	888	2	888	9	888	2	888	2	888	2	888	9	888	0	0	0	0	0	0	0	0	1	0	888	0	1	1	0	0	0	1	0	1	0	1	888	0	5	1
1169	3	Buriram	1	0	888	888	888	2	888	2	888	2	888	1	1	9	888	2	888	2	888	9	888	0	0	0	0	1	0	0	0	0	0	888	0	1	1	1	1	1	0	0	1	0	1	888	3	4	0
1170	3	Buriram	1	0	888	888	888	1	1	2	888	2	888	2	888	2	888	2	888	9	888	2	888	0	0	1	0	0	1	0	0	0	0	888	0	1	0	0	0	0	1	0	1	0	1	888	1	5	0
1171	3	Buriram	1	0	888	888	888	1	1	2	888	2	888	9	888	2	888	2	888	2	888	9	888	0	0	0	0	0	0	0	0	1	0	888	0	1	1	0	0	1	0	0	1	0	1	888	0	4	1
1172	3	Buriram	1	0	888	888	888	2	888	2	888	2	888	2	888	2	888	2	888	2	888	2	888	0	0	0	0	0	0	0	0	1	0	888	0	0	0	0	0	1	0	0	1	0	1	888	1	3	1
1173	3	Buriram	1	0	888	888	888	1	1	2	888	2	888	2	888	2	888	2	888	2	888	2	888	0	0	0	0	1	0	1	0	0	0	888	0	2	0	1	0	1	1	0	1	0	3	4	0	5	0
1174	2	Buriram	1	1	2	1	888	1	1	2	888	2	888	2	888	2	888	2	888	2	888	2	888	0	0	0	1	0	0	0	0	0	0	888	0	1	0	1	0	0	0	0	1	1	1	888	1	3	1
1175	2	Buriram	1	1	1	2	1	2	888	2	888	1	2	1	1	2	888	2	888	1	1	2	888	0	1	0	0	1	0	0	0	0	0	888	0	1	0	0	0	0	0	0	0	0	1	888	1	3	0
1176	3	Buriram	1	1	1	1	888	2	888	2	888	2	888	2	888	2	888	2	888	2	888	2	888	0	0	1	0	0	0	0	0	0	0	888	0	1	0	0	0	0	0	0	1	1	1	888	0	3	0
1177	3	Buriram	1	1	1	1	888	2	888	2	888	2	888	2	888	2	888	2	888	2	888	2	888	0	0	1	0	0	0	0	0	0	0	888	0	1	0	0	0	0	1	0	1	1	1	888	2	2	1
1178	3	Buriram	1	1	2	1	888	2	888	2	888	2	888	2	888	2	888	2	888	2	888	2	888	0	0	1	0	0	0	0	0	0	0	888	0	1	0	1	0	0	0	0	1	1	1	888	0	4	0
1179	2	Buriram	1	1	1	1	888	1	1	1	1	1	1	1	1	2	888	2	888	1	1	2	888	0	0	0	0	1	0	0	1	0	0	888	0	1	0	0	0	0	0	0	1	1	1	888	2	2	0
1180	3	Buriram	1	1	1	1	888	2	888	2	888	2	888	2	888	2	888	2	888	2	888	2	888	0	0	1	0	0	0	0	0	0	0	888	0	1	1	1	0	1	1	0	1	1	1	888	2	5	0
1181	3	Buriram	1	1	1	1	888	1	1	2	888	2	888	2	888	2	888	2	888	2	888	2	888	0	0	0	0	0	0	0	0	1	0	888	0	1	0	0	1	0	0	0	0	0	1	888	0	4	1
1182	3	Buriram	1	1	1	1	888	1	1	2	888	1	1	2	888	2	888	2	888	9	888	9	888	0	0	0	0	0	0	0	0	1	0	888	0	1	1	1	0	1	1	0	1	0	1	888	0	5	1
1183	3	Buriram	1	1	1	1	888	1	1	2	888	2	888	2	888	2	888	2	888	2	888	2	888	0	0	0	0	0	0	0	0	1	0	888	0	1	0	1	0	0	1	1	1	1	1	888	0	4	0
1184	3	Buriram	1	1	1	1	888	2	888	1	1	2	888	2	888	2	888	2	888	2	888	9	888	0	0	1	0	1	0	0	0	0	0	888	0	1	0	0	1	0	0	0	1	0	1	888	1	5	0
1185	3	Buriram	1	1	1	1	888	1	1	2	888	2	888	2	888	2	888	2	888	2	888	2	888	0	0	1	0	1	0	0	0	0	0	888	0	1	0	1	1	0	0	0	1	0	1	888	1	5	0
1186	3	Buriram	1	1	1	1	888	1	1	2	888	2	888	2	888	2	888	2	888	2	888	2	888	0	0	0	0	1	0	1	0	0	0	888	0	1	0	2	0	0	0	0	0	0	1	888	0	5	1
1187	2	Buriram	1	1	2	2	2	1	1	1	1	2	888	2	888	2	888	2	888	2	888	2	888	0	0	0	0	0	0	1	1	0	0	888	0	1	0	1	0	0	1	1	2	1	3	3	0	3	1
1188	2	Buriram	1	1	1	2	1	1	1	1	1	2	888	2	888	1	2	2	888	1	1	2	888	0	0	0	0	1	0	0	0	0	0	888	0	0	1	0	0	1	0	0	1	0	3	3	2	3	0
1189	2	Buriram	1	1	1	2	1	1	1	1	1	1	1	2	888	1	9	2	888	1	1	2	888	0	0	0	0	1	1	0	1	0	0	888	0	3	3	3	3	3	3	1	3	3	1	888	0	3	1
1190	3	Buriram	1	1	1	2	1	2	888	2	888	2	888	2	888	2	888	2	888	1	2	2	888	0	0	0	0	1	0	0	0	0	0	888	0	3	3	2	2	2	2	1	2	2	1	888	0	3	1
1191	2	Buriram	1	1	1	2	1	2	888	2	888	2	888	2	888	2	888	2	888	2	888	2	888	0	0	0	0	1	0	0	0	0	0	888	0	1	0	1	1	0	1	0	1	0	1	888	3	5	1
1192	2	Buriram	1	1	1	2	1	2	888	2	888	2	888	2	888	2	888	2	888	2	888	2	888	0	0	0	0	0	0	0	1	0	0	888	0	1	0	0	1	1	0	0	1	2	1	888	3	5	0
1193	3	Buriram	1	1	1	2	1	2	888	2	888	2	888	2	888	2	888	2	888	2	888	2	888	0	0	0	0	1	0	0	0	0	0	888	0	2	3	3	1	1	1	2	2	1	3	2	0	3	0
1194	3	Buriram	1	1	1	2	1	1	1	1	1	2	888	2	888	2	888	2	888	1	2	9	888	0	0	0	0	1	0	0	0	0	0	888	0	1	2	1	1	2	0	0	1	2	1	888	1	4	1
1195	2	Buriram	1	1	1	2	1	2	888	2	888	2	888	2	888	1	2	2	888	2	888	2	888	0	0	0	0	1	1	0	0	0	0	888	0	1	1	2	0	1	1	1	2	2	3	2	0	3	0
1196	2	Buriram	1	1	2	2	1	2	888	2	888	2	888	2	888	2	888	2	888	2	888	2	888	0	0	0	0	0	0	0	1	0	0	888	0	1	3	1	1	0	0	1	2	1	1	888	2	5	1
1197	3	Buriram	1	1	1	2	1	2	888	2	888	2	888	2	888	1	2	2	888	1	2	2	888	0	0	0	0	1	0	1	0	0	0	888	0	1	0	1	0	2	1	0	2	1	2	2	0	2	1
1198	2	Buriram	1	1	1	2	1	1	1	1	1	2	888	2	888	2	888	2	888	2	888	9	888	0	0	1	0	0	0	0	0	0	0	888	0	1	0	0	0	0	0	0	0	0	1	888	2	3	1
1199	2	Buriram	1	1	1	2	1	2	888	2	888	2	888	2	888	2	888	2	888	2	888	2	888	0	0	0	0	1	0	0	0	0	0	888	0	0	0	0	0	0	0	0	0	0	3	2	2	3	0
1200	3	Buriram	1	1	1	2	1	2	888	2	888	2	888	2	888	2	888	2	888	2	888	2	888	0	0	0	0	1	0	0	0	0	0	888	0	1	0	0	0	0	0	0	1	1	1	888	1	1	0
1201	2	Buriram	1	1	1	2	1	1	2	1	2	2	888	1	1	1	2	2	888	2	888	2	888	0	0	0	0	0	0	0	1	0	0	888	0	0	0	0	0	0	0	0	1	0	3	4	3	4	0
1202	2	Buriram	1	1	1	2	1	2	888	2	888	2	888	2	888	2	888	2	888	2	888	2	888	0	0	1	0	0	0	0	0	0	0	888	0	0	0	0	0	0	0	0	0	0	1	888	1	3	0
1203	3	Buriram	1	1	1	2	1	2	888	2	888	2	888	2	888	2	888	2	888	2	888	2	888	0	0	1	0	0	0	0	0	0	0	888	0	1	0	1	0	0	0	0	1	0	1	888	1	3	1
1204	3	Buriram	1	1	1	2	1	1	1	2	888	2	888	2	888	2	888	2	888	2	888	2	888	0	0	1	0	1	0	0	0	0	0	888	0	1	0	0	0	1	0	0	1	0	3	1	0	1	1
1205	3	Buriram	1	1	1	2	1	1	1	2	888	2	888	2	888	2	888	2	888	2	888	2	888	0	0	0	0	0	0	0	0	1	0	888	0	1	0	0	0	0	0	0	2	0	1	888	1	5	0
1206	3	Buriram	1	1	1	2	1	2	888	2	888	2	888	2	888	2	888	2	888	2	888	9	888	0	0	0	0	0	0	0	0	1	0	888	0	1	0	0	0	0	0	0	0	0	1	888	0	4	1
1207	3	Buriram	1	1	1	2	1	2	888	2	888	2	888	1	1	9	888	2	888	9	888	2	888	0	0	1	0	1	1	0	1	0	0	888	0	1	1	2	1	1	1	1	1	1	1	888	1	2	1
1208	2	Buriram	1	1	1	3	1	2	888	2	888	2	888	1	1	2	888	2	888	1	2	2	888	0	0	0	0	1	0	0	0	0	0	888	0	1	0	1	0	0	0	1	1	1	3	2	0	4	1
1209	2	Buriram	1	1	2	3	2	2	888	2	888	2	888	2	888	2	888	2	888	1	2	2	888	0	0	0	0	1	0	0	1	0	0	888	0	2	1	2	1	1	1	2	1	1	3	2	0	2	0
1210	2	Buriram	1	1	1	3	1	2	888	2	888	1	1	1	1	2	888	2	888	2	888	2	888	0	0	0	0	0	0	0	1	0	0	888	0	2	2	3	2	2	2	2	2	3	1	888	3	3	1
1211	2	Buriram	1	1	1	3	1	2	888	2	888	2	888	2	888	2	888	2	888	2	888	2	888	0	0	0	1	1	0	0	0	0	0	888	0	1	2	1	3	0	0	1	3	1	3	2	0	4	0
1212	2	Buriram	1	1	2	3	1	2	888	2	888	2	888	2	888	1	2	1	2	1	2	2	888	0	0	0	0	1	0	1	1	0	0	888	0	3	3	1	0	0	1	1	2	2	3	4	0	3	1
1213	3	Buriram	1	1	1	3	1	2	888	2	888	2	888	1	1	2	888	2	888	2	888	2	888	0	0	0	0	1	0	0	0	0	0	888	0	0	0	0	0	0	0	0	1	0	1	888	3	3	0
1214	3	Buriram	1	1	1	3	1	1	1	2	888	2	888	2	888	2	888	2	888	2	888	2	888	0	0	0	1	1	1	0	1	0	0	888	0	1	1	1	0	0	1	0	1	1	1	888	0	4	1
1215	3	Buriram	1	1	1	3	1	1	1	2	888	2	888	2	888	2	888	2	888	2	888	2	888	0	0	1	1	0	1	0	0	0	0	888	0	1	1	1	1	0	1	1	1	1	1	888	0	3	1
1216	3	Buriram	1	1	1	3	1	1	1	2	888	2	888	2	888	2	888	2	888	2	888	9	888	0	0	1	0	0	1	0	0	0	0	888	0	1	0	2	0	1	0	1	1	0	3	4	2	5	0
1217	3	Buriram	1	1	1	3	1	1	1	2	888	2	888	2	888	2	888	2	888	9	888	2	888	0	0	1	0	1	1	0	0	0	0	888	0	1	0	1	0	0	1	0	1	0	3	1	0	4	1
1218	3	Buriram	1	1	1	3	1	1	1	2	888	2	888	2	888	2	888	2	888	2	888	2	888	0	0	1	1	0	1	0	0	0	0	888	0	1	1	1	0	0	0	0	1	0	3	1	0	4	1
1219	3	Buriram	1	1	1	3	1	1	1	2	888	2	888	2	888	2	888	2	888	2	888	2	888	0	0	0	0	1	0	1	0	0	0	888	0	1	0	1	0	0	1	0	2	0	1	888	1	4	1
1220	3	Buriram	1	1	1	3	1	1	1	2	888	2	888	2	888	2	888	2	888	2	888	9	888	0	0	0	0	0	0	0	0	1	0	888	0	1	2	0	0	1	0	0	1	1	3	1	0	1	0
1221	3	Buriram	1	1	1	3	1	1	1	2	888	2	888	9	888	2	888	2	888	9	888	2	888	0	0	0	0	0	1	1	0	0	0	888	0	1	0	0	1	0	0	0	1	0	1	888	1	3	1
1222	2	Buriram	1	1	1	3	1	1	1	2	888	2	888	2	888	2	888	2	888	2	888	2	888	0	0	0	0	0	0	0	0	1	0	888	0	1	1	0	0	0	0	0	0	0	3	1	0	3	0
1223	2	Buriram	1	1	1	4	1	2	888	2	888	2	888	2	888	2	888	2	888	2	888	2	888	0	0	1	0	1	0	0	0	0	0	888	0	1	0	1	0	0	1	0	1	1	1	888	3	4	0
1224	2	Ubon Ratchathani	1	1	1	1	888	2	888	2	888	2	888	2	888	2	888	2	888	2	888	2	888	0	0	0	0	1	0	0	1	0	0	888	0	0	0	0	0	0	0	0	0	0	1	888	0	3	0
1225	3	Ubon Ratchathani	1	1	2	2	1	2	888	2	888	2	888	2	888	2	888	2	888	2	888	2	888	0	0	0	0	1	0	0	0	0	0	888	0	1	0	0	0	0	0	0	2	0	1	888	0	4	1
1226	3	Ubon Ratchathani	1	1	2	1	888	2	888	2	888	2	888	1	1	2	888	2	888	2	888	2	888	1	0	0	0	1	1	0	0	0	0	888	0	1	1	0	0	0	0	0	0	0	1	888	0	4	1
1227	2	Ubon Ratchathani	1	1	1	2	1	2	888	1	1	2	888	2	888	2	888	2	888	2	888	2	888	0	1	0	0	0	0	0	0	0	0	888	0	0	0	0	0	0	0	0	0	0	1	888	1	5	1
1228	3	Ubon Ratchathani	1	1	2	2	2	2	888	2	888	2	888	2	888	2	888	2	888	2	888	2	888	0	0	0	0	1	0	0	0	0	0	888	0	1	0	0	0	0	0	0	0	0	3	1	0	4	1
1229	2	Ubon Ratchathani	1	1	1	1	888	2	888	2	888	2	888	2	888	2	888	2	888	2	888	2	888	0	1	0	0	0	0	0	0	0	0	888	0	1	0	1	0	0	0	0	1	0	1	888	2	4	0
1230	2	Ubon Ratchathani	1	1	1	1	888	2	888	1	1	2	888	2	888	2	888	2	888	2	888	2	888	0	0	0	0	1	0	0	0	0	0	888	0	0	0	0	0	0	0	0	0	0	1	888	0	5	1
1231	2	Ubon Ratchathani	1	1	1	2	1	2	888	2	888	2	888	2	888	1	2	2	888	2	888	2	888	0	0	0	0	1	0	0	0	1	0	888	0	1	0	0	0	0	0	0	0	0	3	1	3	4	9
1232	2	Ubon Ratchathani	1	1	2	1	888	2	888	2	888	2	888	2	888	1	1	2	888	1	2	2	888	0	0	1	0	1	0	0	0	0	0	888	0	1	0	0	0	0	1	0	1	0	1	888	3	4	1
1234	2	Ubon Ratchathani	1	1	1	1	888	2	888	2	888	2	888	2	888	1	2	2	888	2	888	2	888	0	0	0	0	1	0	0	0	0	0	888	0	0	0	0	0	0	0	0	0	0	1	888	0	5	1
1235	2	Ubon Ratchathani	1	1	1	1	888	2	888	2	888	2	888	2	888	2	888	2	888	2	888	2	888	0	0	0	0	1	0	0	1	0	0	888	0	1	0	0	0	0	1	0	1	1	1	888	0	2	1
1236	2	Ubon Ratchathani	1	1	1	3	1	2	888	2	888	2	888	2	888	2	888	2	888	2	888	2	888	0	0	1	0	0	0	0	0	0	0	888	0	0	0	0	0	0	0	0	0	0	3	4	3	3	1
1237	2	Ubon Ratchathani	1	1	1	3	1	1	1	2	888	2	888	2	888	1	2	2	888	1	2	2	888	0	0	0	1	1	0	1	1	0	0	888	0	1	0	0	0	0	0	0	0	0	1	888	0	4	0
1238	2	Ubon Ratchathani	1	1	1	2	1	1	2	2	888	2	888	2	888	2	888	2	888	2	888	2	888	0	0	0	0	0	0	0	0	1	0	888	0	1	0	1	0	0	1	0	0	0	3	4	1	5	1
1239	2	Ubon Ratchathani	1	1	1	3	1	1	2	2	888	2	888	2	888	2	888	2	888	2	888	2	888	0	0	0	0	1	1	0	1	0	0	888	0	0	0	0	0	0	0	0	0	0	1	888	1	3	1
1240	2	Ubon Ratchathani	1	1	1	2	1	2	888	2	888	2	888	2	888	2	888	2	888	1	2	2	888	0	0	0	0	1	0	0	0	0	0	888	0	0	0	0	0	0	1	0	1	0	1	888	1	3	1
1241	2	Ubon Ratchathani	1	1	2	2	1	2	888	2	888	2	888	2	888	2	888	2	888	2	888	2	888	0	0	0	0	1	0	0	0	0	0	888	0	0	0	0	0	0	0	0	0	0	3	4	1	3	0
1242	2	Ubon Ratchathani	1	1	2	1	888	2	888	1	2	2	888	2	888	2	888	2	888	2	888	2	888	0	0	1	0	1	0	0	0	0	0	888	0	0	0	0	0	0	0	0	0	0	1	888	2	4	9
1243	2	Ubon Ratchathani	1	1	1	2	9	2	888	2	888	2	888	2	888	2	888	2	888	2	888	2	888	0	0	1	0	1	0	0	0	0	0	888	0	1	0	0	0	0	1	0	1	0	3	1	0	3	1
1244	2	Ubon Ratchathani	1	1	1	2	1	2	888	2	888	2	888	2	888	2	888	2	888	2	888	2	888	0	0	1	0	1	0	1	1	0	0	888	0	0	0	0	0	0	0	0	0	0	3	1	1	5	0
1245	2	Ubon Ratchathani	1	1	1	2	1	2	888	1	1	2	888	2	888	2	888	2	888	2	888	2	888	0	0	1	0	0	0	0	0	0	0	888	0	0	0	0	0	0	0	0	0	0	1	888	2	5	0
1246	2	Ubon Ratchathani	0	888	888	888	888	1	1	2	888	2	888	2	888	2	888	2	888	2	888	2	888	0	0	0	0	1	1	0	0	0	0	888	0	0	0	0	0	0	0	0	0	0	1	888	0	3	1
1247	2	Ubon Ratchathani	0	888	888	888	888	1	2	2	888	2	888	2	888	2	888	2	888	1	2	2	888	0	0	0	0	1	1	0	0	0	0	888	0	0	0	0	0	0	0	0	0	0	1	888	1	3	1
1248	2	Ubon Ratchathani	0	888	888	888	888	2	888	2	888	2	888	2	888	2	888	2	888	2	888	2	888	0	0	0	0	1	0	0	0	0	0	888	0	0	0	0	0	0	0	0	0	0	1	888	0	5	0
1249	2	Ubon Ratchathani	0	888	888	888	888	2	888	1	2	2	888	2	888	2	888	2	888	2	888	2	888	0	0	1	0	1	0	0	0	0	0	888	0	1	0	0	0	0	0	0	0	0	1	888	0	5	0
1250	2	Ubon Ratchathani	1	1	1	1	888	2	888	2	888	2	888	2	888	2	888	2	888	2	888	2	888	0	0	1	0	1	0	0	0	0	0	888	0	0	0	0	0	0	0	0	0	0	1	888	0	5	0
1251	2	Ubon Ratchathani	1	1	1	1	888	1	1	2	888	1	1	1	1	1	1	2	888	1	1	2	888	0	0	0	0	0	0	0	0	1	0	888	0	0	0	0	0	0	0	0	1	0	3	1	3	5	0
1252	2	Ubon Ratchathani	0	888	888	888	888	2	888	2	888	2	888	2	888	2	888	2	888	1	2	2	888	0	0	0	0	1	0	0	1	0	0	888	0	1	0	0	0	0	1	0	1	0	1	888	0	4	0
1253	2	Ubon Ratchathani	1	0	888	888	888	2	888	2	888	2	888	2	888	2	888	2	888	2	888	2	888	0	0	0	0	1	0	0	0	1	0	888	0	1	0	0	0	0	0	0	0	0	3	1	1	3	1
1254	2	Ubon Ratchathani	0	888	888	888	888	2	888	1	1	1	1	2	888	2	888	2	888	2	888	2	888	0	0	0	1	1	0	0	0	0	0	888	0	1	0	0	0	0	1	0	1	0	1	888	1	5	1
1255	2	Ubon Ratchathani	0	888	888	888	888	2	888	2	888	2	888	2	888	2	888	2	888	2	888	2	888	0	0	0	1	1	0	0	0	0	0	888	0	1	0	0	0	0	1	0	1	0	1	888	0	3	0
1256	2	Ubon Ratchathani	1	0	888	888	888	1	1	2	888	2	888	2	888	2	888	2	888	2	888	2	888	0	0	0	0	1	1	0	0	0	0	888	0	0	0	0	0	0	0	0	0	0	1	888	1	4	1
1257	2	Ubon Ratchathani	1	0	888	888	888	2	888	2	888	2	888	2	888	2	888	2	888	2	888	2	888	0	0	1	0	1	0	0	0	0	0	888	0	1	0	0	0	0	1	0	1	0	3	4	0	5	0
1258	2	Ubon Ratchathani	0	888	888	888	888	2	888	2	888	1	1	1	1	2	888	2	888	2	888	2	888	0	0	0	0	1	0	0	0	0	0	888	0	1	0	0	0	0	1	0	1	1	1	888	1	5	0
1259	2	Ubon Ratchathani	0	888	888	888	888	2	888	2	888	2	888	2	888	2	888	2	888	2	888	2	888	0	0	0	0	1	0	0	0	0	0	888	0	1	0	0	0	0	0	0	0	0	1	888	2	3	1
1260	2	Ubon Ratchathani	0	888	888	888	888	2	888	2	888	2	888	2	888	2	888	2	888	2	888	2	888	0	0	1	0	0	0	0	0	0	0	888	0	1	0	0	0	0	0	0	0	0	1	888	0	4	0
1261	2	Ubon Ratchathani	0	888	888	888	888	2	888	2	888	2	888	2	888	2	888	2	888	2	888	2	888	0	0	1	0	1	0	0	1	0	0	888	0	1	0	0	0	1	1	0	1	0	1	888	0	5	0
1262	2	Ubon Ratchathani	0	888	888	888	888	2	888	2	888	2	888	2	888	2	888	2	888	2	888	2	888	1	0	0	0	1	0	0	0	0	0	888	0	1	0	0	1	0	1	0	1	0	1	888	0	3	1
1263	2	Ubon Ratchathani	0	888	888	888	888	1	1	2	888	2	888	2	888	2	888	2	888	1	2	2	888	0	0	1	0	1	1	0	0	0	0	888	0	0	0	0	0	0	0	0	0	0	1	888	0	3	0
1264	2	Ubon Ratchathani	0	888	888	888	888	1	1	2	888	2	888	2	888	2	888	2	888	2	888	2	888	0	0	0	0	1	0	0	0	0	0	888	0	1	0	0	0	0	0	0	1	0	1	888	3	5	1
1265	2	Ubon Ratchathani	0	888	888	888	888	2	888	1	1	2	888	2	888	2	888	2	888	2	888	2	888	0	0	0	0	1	0	0	0	0	0	888	0	0	0	0	0	0	0	0	0	0	1	888	3	4	9
1266	2	Ubon Ratchathani	0	888	888	888	888	2	888	1	1	2	888	2	888	2	888	2	888	2	888	2	888	0	0	0	0	1	0	0	0	0	0	888	0	1	0	0	0	0	1	0	1	1	1	888	1	5	1
1267	2	Ubon Ratchathani	0	888	888	888	888	2	888	2	888	2	888	2	888	2	888	2	888	2	888	2	888	0	0	1	0	0	0	0	0	0	0	888	0	0	0	0	0	0	0	0	0	0	1	888	3	5	0
1268	2	Ubon Ratchathani	0	888	888	888	888	2	888	2	888	2	888	2	888	2	888	2	888	2	888	2	888	0	0	1	0	1	0	0	1	0	0	888	0	0	0	0	0	0	0	0	0	0	1	888	0	5	0
1269	2	Ubon Ratchathani	0	888	888	888	888	2	888	2	888	2	888	2	888	2	888	2	888	2	888	2	888	0	0	1	0	0	0	0	0	0	0	888	0	0	0	0	0	0	0	0	0	0	1	888	1	5	0
1270	2	Ubon Ratchathani	0	888	888	888	888	2	888	2	888	2	888	2	888	2	888	2	888	2	888	2	888	0	0	0	0	0	0	0	0	1	0	888	0	0	0	0	0	0	0	0	0	0	1	888	0	3	0
1271	2	Ubon Ratchathani	0	888	888	888	888	1	1	2	888	2	888	2	888	2	888	2	888	2	888	2	888	0	0	0	0	1	0	0	0	1	0	888	0	0	0	0	0	0	0	0	1	0	1	888	1	4	1
1272	2	Ubon Ratchathani	1	0	888	888	888	2	888	1	1	2	888	2	888	2	888	2	888	2	888	2	888	0	0	0	0	1	0	0	0	0	0	888	0	1	0	0	0	0	0	0	1	1	1	888	0	4	0
1273	2	Ubon Ratchathani	0	888	888	888	888	2	888	2	888	2	888	2	888	2	888	2	888	2	888	2	888	0	0	0	0	1	0	1	1	0	0	888	0	1	0	1	0	0	0	0	1	0	1	888	0	4	1
1274	2	Ubon Ratchathani	1	0	888	888	888	1	1	2	888	2	888	2	888	2	888	2	888	2	888	2	888	0	0	1	0	0	0	0	0	0	0	888	0	0	1	0	0	0	1	0	1	0	1	888	1	5	0
1275	2	Ubon Ratchathani	1	0	888	888	888	2	888	2	888	2	888	2	888	2	888	2	888	2	888	2	888	0	0	0	0	1	0	0	0	0	0	888	0	0	0	0	0	0	0	0	1	0	1	888	0	5	1
1276	2	Ubon Ratchathani	1	0	888	888	888	2	888	2	888	1	1	2	888	2	888	2	888	2	888	2	888	0	0	1	0	1	0	0	0	0	0	888	0	1	0	0	0	0	1	0	1	1	1	888	0	2	0
1277	2	Ubon Ratchathani	0	888	888	888	888	2	888	2	888	1	1	1	1	2	888	2	888	2	888	2	888	0	0	0	0	1	0	0	1	0	0	888	0	1	0	0	0	0	1	0	1	0	1	888	0	3	0
1278	2	Ubon Ratchathani	0	888	888	888	888	2	888	1	1	1	1	1	1	2	888	2	888	2	888	2	888	0	0	0	0	0	0	0	0	1	0	888	0	2	0	0	0	0	1	0	1	0	1	888	2	3	0
1279	2	Ubon Ratchathani	0	888	888	888	888	2	888	2	888	2	888	2	888	2	888	2	888	2	888	2	888	0	0	0	0	0	0	0	0	1	0	888	0	1	0	0	0	0	0	0	0	0	1	888	2	2	1
1280	2	Ubon Ratchathani	0	888	888	888	888	2	888	1	1	2	888	2	888	2	888	2	888	2	888	2	888	0	0	0	0	1	0	0	0	0	0	888	0	1	0	1	0	0	0	0	0	0	1	888	0	5	0
1281	2	Ubon Ratchathani	1	0	888	888	888	2	888	2	888	2	888	2	888	2	888	2	888	2	888	2	888	0	0	0	0	1	0	0	0	0	0	888	0	1	0	1	0	0	0	0	0	0	1	888	0	3	1
1282	2	Ubon Ratchathani	0	888	888	888	888	2	888	2	888	2	888	2	888	2	888	2	888	2	888	2	888	0	0	0	0	0	0	0	0	1	0	888	0	1	0	0	0	0	0	0	0	0	1	888	1	4	1
1283	2	Ubon Ratchathani	0	888	888	888	888	2	888	2	888	2	888	1	1	2	888	2	888	2	888	2	888	0	0	0	0	1	0	0	0	0	0	888	0	1	0	0	0	0	0	0	0	0	1	888	3	5	1
1284	2	Ubon Ratchathani	0	888	888	888	888	2	888	2	888	2	888	2	888	2	888	2	888	2	888	2	888	0	0	0	0	1	0	0	0	0	0	888	0	1	0	1	0	0	0	0	0	0	1	888	0	4	1
1285	2	Ubon Ratchathani	0	888	888	888	888	2	888	1	1	2	888	2	888	2	888	2	888	2	888	2	888	0	0	1	0	1	0	0	0	0	0	888	0	1	0	0	0	0	1	0	1	0	1	888	0	5	0
1286	2	Ubon Ratchathani	0	888	888	888	888	2	888	1	1	1	1	1	1	2	888	2	888	2	888	2	888	0	0	0	0	0	0	0	0	1	0	888	0	1	0	0	0	0	0	0	0	0	1	888	2	4	0
1287	2	Ubon Ratchathani	0	888	888	888	888	2	888	2	888	2	888	2	888	2	888	2	888	2	888	2	888	0	0	1	0	1	0	0	1	0	0	888	0	1	0	0	0	0	1	0	0	0	1	888	3	4	0
1288	2	Ubon Ratchathani	0	888	888	888	888	2	888	2	888	2	888	2	888	2	888	2	888	1	1	2	888	0	0	0	0	1	0	0	0	0	0	888	0	1	0	0	0	0	0	0	0	0	1	888	0	4	1
1289	2	Ubon Ratchathani	0	888	888	888	888	2	888	1	1	1	1	2	888	2	888	2	888	2	888	2	888	0	0	0	1	0	0	0	0	0	0	888	0	1	0	0	0	1	1	0	0	0	1	888	0	5	0
1290	2	Ubon Ratchathani	0	888	888	888	888	2	888	2	888	2	888	2	888	2	888	2	888	2	888	2	888	0	0	0	0	1	0	0	0	0	0	888	0	1	0	0	0	0	0	0	1	1	3	2	2	5	0
1292	2	Ubon Ratchathani	1	0	888	888	888	2	888	2	888	2	888	2	888	2	888	2	888	2	888	2	888	0	0	1	0	1	0	0	0	0	0	888	0	1	0	0	0	0	0	0	1	0	1	888	0	4	1
1293	2	Ubon Ratchathani	0	888	888	888	888	2	888	1	1	2	888	2	888	2	888	2	888	2	888	2	888	0	0	0	0	1	0	0	0	0	0	888	0	1	0	0	0	0	1	0	1	1	1	888	2	2	1
1294	2	Ubon Ratchathani	1	0	888	888	888	2	888	1	2	2	888	2	888	2	888	2	888	2	888	2	888	0	0	0	0	1	0	0	1	0	0	888	0	1	0	0	0	0	0	0	1	0	1	888	0	4	1
1295	2	Ubon Ratchathani	1	1	1	1	888	2	888	2	888	2	888	2	888	2	888	2	888	2	888	2	888	0	0	0	0	1	0	0	0	0	0	888	0	1	0	0	0	0	1	0	1	0	1	888	0	3	1
1296	2	Ubon Ratchathani	1	1	1	2	9	1	1	2	888	2	888	2	888	2	888	2	888	2	888	2	888	0	0	0	0	0	0	0	0	1	0	888	0	0	0	0	0	0	0	0	0	0	1	888	3	5	1
1297	2	Ubon Ratchathani	1	1	1	2	1	1	1	2	888	2	888	2	888	2	888	2	888	2	888	2	888	0	0	0	0	0	1	0	0	0	0	888	0	0	0	0	0	0	0	0	0	0	1	888	0	5	1
1298	2	Ubon Ratchathani	1	1	1	2	1	2	888	2	888	2	888	2	888	2	888	2	888	2	888	2	888	0	0	1	0	1	0	0	0	0	0	888	0	0	0	0	0	0	0	0	0	0	3	1	0	5	0
1299	2	Ubon Ratchathani	1	0	888	888	888	2	888	2	888	2	888	2	888	2	888	2	888	2	888	2	888	0	0	0	0	0	1	0	0	0	0	888	0	0	0	0	0	0	0	0	0	0	1	888	0	3	1
1300	2	Ubon Ratchathani	0	888	888	888	888	1	2	2	888	2	888	2	888	2	888	2	888	1	2	2	888	0	0	0	0	1	1	0	0	0	0	888	0	0	0	0	0	0	0	0	0	0	1	888	0	3	1
1301	2	Ubon Ratchathani	1	1	1	1	888	2	888	2	888	2	888	2	888	2	888	2	888	2	888	2	888	0	0	1	0	1	0	0	0	0	0	888	0	0	0	0	0	0	0	0	1	1	1	888	1	5	1
1302	3	Ubon Ratchathani	1	0	888	888	888	2	888	1	1	1	1	2	888	2	888	2	888	2	888	2	888	0	0	0	0	1	0	0	0	0	0	888	0	0	0	0	0	0	0	0	0	0	1	888	1	3	1
1303	3	Ubon Ratchathani	0	888	888	888	888	2	888	2	888	2	888	2	888	2	888	2	888	1	2	2	888	0	0	0	0	1	0	0	0	0	0	888	0	0	0	0	0	0	0	0	0	0	1	888	1	4	1
1304	3	Ubon Ratchathani	0	888	888	888	888	2	888	2	888	2	888	2	888	2	888	2	888	2	888	2	888	0	0	1	0	1	1	0	0	0	0	888	0	0	0	0	0	0	0	0	0	0	1	888	0	5	1
1305	3	Ubon Ratchathani	0	888	888	888	888	1	2	2	888	2	888	2	888	2	888	2	888	2	888	2	888	0	0	1	0	0	0	0	0	0	0	888	0	0	0	0	0	0	0	0	0	0	1	888	0	5	1
1306	3	Ubon Ratchathani	1	0	888	888	888	2	888	2	888	2	888	2	888	2	888	2	888	2	888	2	888	0	0	0	0	1	0	0	0	0	0	888	0	0	0	0	0	0	0	0	0	0	3	1	3	5	1
1307	3	Ubon Ratchathani	0	888	888	888	888	2	888	2	888	2	888	2	888	2	888	2	888	2	888	2	888	0	0	1	0	1	0	0	1	0	0	888	0	1	1	0	1	1	0	0	0	0	1	888	0	4	0
1308	3	Ubon Ratchathani	1	0	888	888	888	1	1	2	888	2	888	2	888	2	888	2	888	2	888	2	888	0	0	1	0	1	0	0	0	0	0	888	0	0	0	0	0	0	0	0	0	0	1	888	3	4	1
1309	3	Ubon Ratchathani	0	888	888	888	888	1	2	2	888	2	888	2	888	1	2	2	888	1	2	2	888	0	0	1	0	1	1	0	1	0	0	888	0	1	0	0	0	0	1	0	0	0	1	888	2	5	1
1310	3	Ubon Ratchathani	0	888	888	888	888	2	888	2	888	2	888	2	888	2	888	2	888	2	888	2	888	0	0	0	0	0	0	0	0	1	0	888	0	0	0	0	0	0	1	0	0	0	1	888	1	4	0
1311	3	Ubon Ratchathani	0	888	888	888	888	2	888	2	888	2	888	2	888	2	888	2	888	2	888	2	888	0	0	1	0	1	0	1	0	0	0	888	0	0	0	0	0	0	0	0	0	0	1	888	0	4	0
1312	3	Ubon Ratchathani	1	0	888	888	888	2	888	1	1	1	2	1	2	2	888	2	888	2	888	2	888	0	0	0	0	0	0	0	0	1	0	888	0	1	0	0	0	0	1	0	1	0	1	888	0	4	1
1313	3	Ubon Ratchathani	1	0	888	888	888	2	888	2	888	2	888	2	888	2	888	2	888	2	888	2	888	0	0	0	0	0	0	0	0	1	0	888	0	0	0	1	0	1	1	0	1	0	1	888	3	5	1
1314	3	Ubon Ratchathani	0	888	888	888	888	2	888	2	888	2	888	2	888	2	888	2	888	2	888	2	888	0	0	0	0	1	0	0	0	0	0	888	0	1	0	0	0	0	0	0	1	1	1	888	0	4	0
1315	3	Ubon Ratchathani	1	0	888	888	888	2	888	2	888	2	888	2	888	1	1	2	888	2	888	2	888	0	0	0	0	0	1	0	1	0	0	888	0	0	0	0	0	0	0	0	0	0	1	888	0	4	1
1316	3	Ubon Ratchathani	1	0	888	888	888	2	888	2	888	2	888	2	888	2	888	2	888	2	888	2	888	0	0	0	1	0	0	0	0	0	0	888	0	1	0	0	0	0	0	0	0	0	1	888	0	4	1
1317	3	Ubon Ratchathani	0	888	888	888	888	2	888	2	888	2	888	2	888	2	888	2	888	2	888	2	888	0	0	0	0	1	0	0	0	0	0	888	0	0	0	0	0	0	0	0	0	0	1	888	0	5	0
1318	3	Ubon Ratchathani	1	0	888	888	888	2	888	1	1	2	888	2	888	2	888	2	888	2	888	2	888	0	0	0	0	1	0	0	0	0	0	888	0	1	0	0	0	0	1	0	1	1	3	4	3	2	1
1319	3	Ubon Ratchathani	0	888	888	888	888	2	888	2	888	2	888	2	888	2	888	2	888	2	888	2	888	0	0	1	0	0	0	0	0	0	0	888	0	1	0	0	0	0	1	0	1	0	1	888	1	3	1
1320	3	Ubon Ratchathani	1	0	888	888	888	1	1	2	888	2	888	2	888	2	888	2	888	1	2	2	888	0	0	0	0	1	0	0	0	0	0	888	0	0	0	0	0	1	1	1	0	0	1	888	0	4	1
1321	3	Ubon Ratchathani	1	1	1	2	1	2	888	2	888	2	888	2	888	2	888	2	888	2	888	2	888	0	0	1	0	1	0	0	0	0	0	888	0	1	0	0	0	0	1	0	0	0	3	4	1	5	1
1322	3	Ubon Ratchathani	1	1	1	3	1	2	888	1	1	2	888	2	888	2	888	2	888	2	888	2	888	0	0	0	0	0	0	0	0	1	0	888	0	1	0	0	0	0	1	0	1	1	3	4	0	5	1
1323	3	Ubon Ratchathani	1	0	888	888	888	2	888	2	888	2	888	2	888	2	888	2	888	2	888	2	888	0	0	0	0	1	0	0	1	0	0	888	0	0	0	0	0	0	0	0	0	0	1	888	0	4	1
1324	3	Ubon Ratchathani	0	888	888	888	888	2	888	1	1	2	888	2	888	2	888	2	888	2	888	2	888	0	0	0	0	1	0	0	0	0	0	888	0	1	0	0	0	0	1	0	1	0	1	888	0	5	0
1325	3	Ubon Ratchathani	1	0	888	888	888	2	888	2	888	2	888	1	2	2	888	2	888	2	888	2	888	0	0	0	0	1	0	0	1	0	0	888	0	1	0	0	0	0	0	0	0	0	3	1	0	5	1
1326	3	Ubon Ratchathani	0	888	888	888	888	2	888	2	888	2	888	2	888	2	888	2	888	2	888	2	888	0	0	0	0	0	0	0	0	1	0	888	0	0	1	0	1	0	0	0	0	0	1	888	0	4	1
1327	3	Ubon Ratchathani	0	888	888	888	888	2	888	2	888	2	888	2	888	2	888	2	888	2	888	2	888	0	0	0	0	0	0	0	0	1	0	888	0	0	0	0	0	0	0	0	0	0	1	888	0	3	1
1328	3	Ubon Ratchathani	0	888	888	888	888	2	888	2	888	2	888	2	888	2	888	2	888	2	888	2	888	0	0	0	0	0	0	0	0	1	0	888	0	1	0	0	0	0	0	0	1	0	1	888	3	5	1
1329	3	Ubon Ratchathani	0	888	888	888	888	2	888	2	888	1	1	1	1	2	888	2	888	2	888	2	888	0	0	0	0	1	0	0	0	0	0	888	0	1	0	0	0	0	1	0	1	0	1	888	2	3	0
1330	3	Ubon Ratchathani	0	888	888	888	888	2	888	2	888	2	888	2	888	2	888	2	888	2	888	2	888	0	0	0	0	0	0	0	0	0	0	888	1	1	0	0	0	0	0	0	0	0	1	888	0	3	1
1331	3	Ubon Ratchathani	0	888	888	888	888	2	888	1	1	1	1	2	888	2	888	2	888	2	888	2	888	0	0	0	0	1	1	0	0	0	0	888	0	1	1	0	0	0	0	0	0	0	1	888	0	5	1
1332	3	Ubon Ratchathani	0	888	888	888	888	2	888	2	888	2	888	2	888	2	888	2	888	2	888	2	888	0	0	0	0	0	0	0	0	1	0	888	0	0	0	0	0	0	0	0	0	0	1	888	0	5	0
1333	3	Ubon Ratchathani	0	888	888	888	888	2	888	2	888	2	888	2	888	2	888	2	888	1	2	2	888	0	0	0	0	0	0	0	0	1	0	888	0	1	0	0	0	0	0	0	0	0	1	888	0	4	1
1334	3	Ubon Ratchathani	0	888	888	888	888	2	888	2	888	2	888	2	888	2	888	2	888	2	888	2	888	0	0	0	0	1	0	0	0	0	0	888	0	1	0	0	0	0	1	0	0	0	1	888	0	5	0
1335	2	Ubon Ratchathani	1	0	888	888	888	1	1	2	888	1	1	2	888	2	888	2	888	2	888	2	888	0	0	0	1	1	0	0	0	0	0	888	0	1	0	0	0	0	1	0	1	0	1	888	3	4	1
1336	2	Ubon Ratchathani	0	888	888	888	888	2	888	1	1	2	888	2	888	2	888	2	888	2	888	2	888	0	0	1	0	1	0	0	0	0	0	888	0	1	0	0	0	0	1	0	1	0	1	888	1	3	0
1337	2	Ubon Ratchathani	0	888	888	888	888	2	888	1	1	2	888	2	888	2	888	2	888	2	888	2	888	0	0	0	0	1	0	0	0	0	0	888	0	1	0	0	0	0	1	0	1	0	1	888	0	5	1
1338	2	Ubon Ratchathani	1	0	888	888	888	2	888	1	1	2	888	2	888	2	888	2	888	2	888	2	888	0	0	1	0	1	0	0	0	0	0	888	0	1	0	0	0	0	1	0	0	0	3	1	1	5	1
1339	2	Ubon Ratchathani	1	1	2	2	1	2	888	2	888	2	888	2	888	2	888	2	888	2	888	2	888	0	0	1	0	1	0	0	0	0	0	888	0	0	0	0	0	0	1	0	0	0	1	888	2	5	0
1341	2	Ubon Ratchathani	1	0	888	888	888	2	888	2	888	2	888	2	888	2	888	2	888	2	888	2	888	0	0	0	0	1	0	0	0	0	0	888	0	0	0	0	0	0	0	0	0	0	1	888	0	5	0
1342	2	Ubon Ratchathani	0	888	888	888	888	2	888	2	888	2	888	2	888	2	888	2	888	2	888	2	888	0	0	0	0	1	0	0	1	0	0	888	0	0	0	0	0	0	0	0	0	0	1	888	1	2	0
1343	3	Nakhon Si Thammarat	0	888	888	888	888	2	888	2	888	2	888	2	888	2	888	2	888	2	888	2	888	0	0	1	0	1	0	0	0	0	0	888	0	1	0	0	0	0	0	0	0	0	1	888	0	5	1
1344	3	Nakhon Si Thammarat	0	888	888	888	888	2	888	2	888	2	888	2	888	2	888	2	888	2	888	2	888	0	0	1	0	1	0	0	0	0	0	888	0	0	0	0	0	0	0	0	0	0	1	888	0	4	0
1345	3	Nakhon Si Thammarat	0	888	888	888	888	2	888	2	888	2	888	1	2	2	888	2	888	2	888	2	888	0	0	0	0	0	0	0	1	0	0	888	0	1	1	0	0	0	0	0	0	0	1	888	0	4	0
1346	3	Nakhon Si Thammarat	0	888	888	888	888	2	888	1	1	1	2	1	2	1	1	2	888	1	1	2	888	0	0	0	0	1	0	0	0	0	0	888	0	1	1	1	1	1	1	1	0	0	1	888	1	4	0
1347	3	Nakhon Si Thammarat	0	888	888	888	888	1	2	1	2	2	888	2	888	1	2	2	888	2	888	2	888	0	0	0	0	1	0	0	0	0	0	888	0	1	1	1	1	1	1	1	0	0	1	888	0	5	1
1348	3	Nakhon Si Thammarat	0	888	888	888	888	2	888	2	888	2	888	2	888	2	888	2	888	2	888	2	888	0	0	1	0	0	0	0	0	0	0	888	0	0	0	1	1	0	0	1	1	0	1	888	0	5	0
1349	3	Nakhon Si Thammarat	0	888	888	888	888	2	888	2	888	2	888	2	888	2	888	2	888	2	888	2	888	0	0	1	0	0	0	0	0	0	0	888	0	0	0	0	0	0	0	1	1	0	3	4	1	4	1
1350	3	Nakhon Si Thammarat	0	888	888	888	888	2	888	2	888	2	888	2	888	2	888	2	888	2	888	2	888	0	0	1	0	0	0	0	0	0	0	888	0	0	0	0	0	0	0	0	0	0	1	888	3	5	0
1351	3	Nakhon Si Thammarat	0	888	888	888	888	1	2	1	2	2	888	2	888	1	1	2	888	2	888	2	888	0	0	1	0	0	0	0	1	0	0	888	0	2	1	0	2	0	1	2	3	0	1	888	1	5	0
1352	3	Nakhon Si Thammarat	0	888	888	888	888	2	888	2	888	2	888	2	888	2	888	2	888	2	888	2	888	0	0	1	0	0	0	0	0	0	0	888	0	0	0	0	0	0	0	1	1	0	1	888	3	4	0
1353	3	Nakhon Si Thammarat	0	888	888	888	888	1	1	2	888	2	888	2	888	2	888	2	888	2	888	2	888	0	0	1	0	0	0	0	0	0	0	888	0	0	0	0	1	0	0	1	2	0	1	888	0	8	1
1354	3	Nakhon Si Thammarat	0	888	888	888	888	2	888	2	888	2	888	2	888	1	1	2	888	2	888	2	888	0	0	0	0	0	0	0	1	0	0	888	0	1	0	0	0	0	0	1	1	0	1	888	0	5	1
1355	3	Nakhon Si Thammarat	0	888	888	888	888	1	1	1	1	2	888	2	888	1	1	2	888	1	2	2	888	0	0	0	0	1	0	0	1	0	0	888	0	1	1	1	1	1	1	1	1	1	3	4	9	3	1
1356	3	Nakhon Si Thammarat	0	888	888	888	888	2	888	2	888	2	888	2	888	2	888	2	888	2	888	2	888	0	0	0	0	1	0	0	0	0	0	888	0	0	0	0	0	0	0	0	0	0	3	4	1	4	0
1357	3	Nakhon Si Thammarat	0	888	888	888	888	1	1	2	888	2	888	2	888	2	888	2	888	1	1	2	888	0	0	0	0	1	0	0	0	0	0	888	0	1	1	1	1	1	1	1	1	1	1	888	0	3	0
1358	3	Nakhon Si Thammarat	0	888	888	888	888	1	1	2	888	2	888	2	888	1	1	9	888	1	1	2	888	0	0	0	0	0	0	0	0	1	0	888	0	1	1	1	1	1	1	1	1	1	1	888	0	1	1
1359	3	Nakhon Si Thammarat	0	888	888	888	888	1	1	2	888	2	888	2	888	2	888	2	888	1	1	2	888	0	0	0	0	0	0	0	0	1	0	888	0	1	1	1	1	1	1	1	1	1	3	4	0	3	0
1360	3	Nakhon Si Thammarat	0	888	888	888	888	1	1	1	1	2	888	2	888	1	1	2	888	9	888	2	888	0	0	0	0	1	0	0	1	0	0	888	0	1	1	1	1	1	1	1	1	1	1	888	1	3	0
1361	3	Nakhon Si Thammarat	0	888	888	888	888	2	888	1	1	2	888	2	888	2	888	2	888	1	1	2	888	0	0	0	0	1	0	0	1	0	0	888	0	1	1	1	1	1	1	1	1	1	3	4	0	3	0
1362	3	Nakhon Si Thammarat	0	888	888	888	888	2	888	2	888	2	888	2	888	1	1	2	888	2	888	2	888	0	0	0	0	1	0	0	0	0	0	888	0	2	2	2	2	2	2	2	0	0	1	888	0	2	1
1363	3	Nakhon Si Thammarat	0	888	888	888	888	2	888	2	888	2	888	2	888	2	888	2	888	1	2	2	888	0	0	0	0	1	0	0	0	0	0	888	0	1	0	0	0	0	0	1	0	0	1	888	0	4	1
1364	3	Nakhon Si Thammarat	0	888	888	888	888	2	888	2	888	2	888	2	888	2	888	2	888	2	888	2	888	0	0	1	0	0	0	0	0	0	0	888	0	2	2	2	2	2	2	2	0	0	1	888	0	4	1
1365	3	Nakhon Si Thammarat	0	888	888	888	888	1	2	1	2	1	2	1	2	2	888	2	888	2	888	2	888	0	1	0	0	0	0	0	0	0	0	888	0	1	1	1	1	1	1	1	0	0	1	888	0	4	1
1366	3	Nakhon Si Thammarat	0	888	888	888	888	2	888	2	888	2	888	2	888	2	888	2	888	2	888	2	888	0	0	1	0	1	0	0	0	0	0	888	0	0	0	0	0	0	0	0	0	0	1	888	0	4	0
1367	3	Nakhon Si Thammarat	0	888	888	888	888	2	888	2	888	2	888	2	888	2	888	2	888	2	888	2	888	0	0	0	0	1	0	0	0	0	0	888	0	0	0	0	0	0	0	0	0	0	1	888	0	5	0
1368	3	Nakhon Si Thammarat	0	888	888	888	888	2	888	2	888	2	888	2	888	2	888	2	888	2	888	2	888	0	0	1	0	0	0	0	0	0	0	888	0	1	0	0	0	0	0	0	0	0	1	888	1	4	1
1369	3	Nakhon Si Thammarat	0	888	888	888	888	1	1	2	888	1	2	2	888	2	888	2	888	1	1	2	888	0	0	0	0	1	0	0	0	0	0	888	0	1	0	0	0	0	0	2	2	0	1	888	0	3	1
1370	3	Nakhon Si Thammarat	0	888	888	888	888	2	888	2	888	2	888	2	888	2	888	2	888	2	888	2	888	0	0	1	0	0	0	0	0	0	0	888	0	1	1	0	1	0	0	1	1	0	1	888	3	5	0
1371	3	Nakhon Si Thammarat	0	888	888	888	888	1	1	1	1	2	888	2	888	1	1	2	888	1	1	2	888	0	0	1	0	1	0	0	1	0	0	888	0	2	1	1	2	1	1	1	2	1	1	888	2	3	1
1372	3	Nakhon Si Thammarat	0	888	888	888	888	1	1	1	2	1	2	2	888	1	1	2	888	1	1	2	888	0	0	0	0	1	0	0	1	0	0	888	0	1	0	0	1	0	0	0	1	0	1	888	2	4	1
1373	3	Nakhon Si Thammarat	0	888	888	888	888	2	888	2	888	2	888	2	888	2	888	2	888	2	888	2	888	1	0	1	0	0	0	0	0	0	0	888	0	1	0	0	1	0	0	0	1	0	1	888	1	4	1
1374	3	Nakhon Si Thammarat	0	888	888	888	888	1	2	2	888	2	888	2	888	2	888	2	888	2	888	2	888	0	0	1	0	0	0	0	0	0	0	888	0	1	1	0	0	0	0	1	0	0	1	888	1	5	1
1375	3	Nakhon Si Thammarat	0	888	888	888	888	2	888	2	888	2	888	2	888	2	888	2	888	2	888	2	888	0	0	0	0	1	0	0	0	0	0	888	0	1	0	0	0	0	0	1	1	0	1	888	2	5	0
1376	3	Nakhon Si Thammarat	0	888	888	888	888	1	1	1	2	2	888	2	888	2	888	2	888	2	888	2	888	0	0	1	0	1	0	0	0	0	0	888	0	1	0	0	0	0	0	0	1	0	3	4	0	4	9
1377	3	Nakhon Si Thammarat	0	888	888	888	888	2	888	2	888	2	888	2	888	2	888	2	888	2	888	2	888	0	0	1	0	0	0	0	1	0	0	888	0	2	0	0	1	0	0	0	0	0	1	888	0	4	1
1378	3	Nakhon Si Thammarat	0	888	888	888	888	1	1	1	1	1	1	1	1	1	1	2	888	2	888	2	888	0	0	1	0	0	0	0	1	0	0	888	0	1	1	1	1	1	1	1	0	0	1	888	1	4	1
1379	3	Nakhon Si Thammarat	1	0	888	888	888	1	2	1	2	2	888	2	888	2	888	2	888	2	888	2	888	0	0	1	0	0	0	0	1	0	0	888	0	1	0	0	0	0	0	0	1	0	3	2	3	4	0
1380	3	Nakhon Si Thammarat	1	0	888	888	888	2	888	2	888	2	888	2	888	2	888	2	888	2	888	2	888	0	0	0	0	1	0	1	1	0	0	888	0	0	0	0	1	0	0	0	1	0	1	888	2	8	0
1381	3	Nakhon Si Thammarat	1	0	888	888	888	2	888	2	888	2	888	2	888	2	888	2	888	2	888	2	888	0	0	1	0	0	0	1	0	0	0	888	0	3	0	0	1	0	0	2	1	0	1	888	3	5	0
1382	3	Nakhon Si Thammarat	1	0	888	888	888	1	1	1	1	1	2	2	888	1	2	2	888	2	888	2	888	0	0	0	0	0	0	0	1	0	0	888	0	3	1	2	1	0	0	1	2	0	1	888	0	5	0
1383	3	Nakhon Si Thammarat	1	0	888	888	888	1	2	1	2	1	2	2	888	2	888	2	888	1	2	2	888	0	0	1	0	1	0	0	1	0	0	888	0	0	0	0	1	0	0	1	0	0	3	4	2	3	1
1384	3	Nakhon Si Thammarat	1	0	888	888	888	1	2	1	1	1	1	2	888	1	2	1	2	1	1	2	888	0	0	0	0	1	1	1	1	0	0	888	0	2	1	1	1	0	1	1	1	1	1	888	0	8	1
1385	3	Nakhon Si Thammarat	1	0	888	888	888	1	2	2	888	2	888	2	888	2	888	2	888	2	888	2	888	0	0	0	0	0	1	0	1	0	0	888	0	0	0	0	0	0	0	1	1	0	1	888	0	4	1
1386	3	Nakhon Si Thammarat	1	0	888	888	888	1	1	2	888	2	888	2	888	2	888	2	888	1	1	2	888	1	0	1	0	1	0	0	0	0	0	888	0	1	0	0	1	0	0	1	1	0	1	888	2	5	1
1387	3	Nakhon Si Thammarat	1	0	888	888	888	2	888	2	888	2	888	2	888	1	1	1	1	1	1	2	888	0	0	0	0	1	1	0	0	0	0	888	0	3	2	2	3	2	2	3	3	3	3	2	0	3	0
1388	3	Nakhon Si Thammarat	1	0	888	888	888	2	888	2	888	1	1	2	888	1	2	2	888	2	888	2	888	0	0	0	0	0	0	0	1	0	0	888	0	3	1	0	0	0	0	2	2	1	1	888	0	5	0
1389	3	Nakhon Si Thammarat	1	0	888	888	888	2	888	2	888	2	888	2	888	2	888	2	888	2	888	2	888	0	0	1	0	0	0	0	0	0	0	888	0	0	0	0	0	0	0	1	1	0	2	1	2	2	0
1390	3	Nakhon Si Thammarat	1	0	888	888	888	2	888	2	888	2	888	1	2	2	888	2	888	1	2	2	888	0	0	0	0	1	1	0	0	0	0	888	0	0	0	0	0	0	0	0	0	0	1	888	0	5	1
1391	3	Nakhon Si Thammarat	1	0	888	888	888	2	888	2	888	2	888	2	888	2	888	2	888	2	888	2	888	0	0	0	0	1	1	0	0	0	0	888	0	0	0	0	0	0	0	0	1	0	3	4	0	5	1
1392	3	Nakhon Si Thammarat	1	0	888	888	888	2	888	2	888	2	888	2	888	1	2	2	888	2	888	2	888	0	0	0	0	1	0	0	0	0	0	888	0	3	3	3	3	3	3	3	0	0	3	1	0	4	1
1393	3	Nakhon Si Thammarat	1	0	888	888	888	2	888	2	888	1	2	1	2	2	888	2	888	1	1	2	888	0	0	0	0	1	0	0	0	0	0	888	0	1	1	1	1	1	1	1	0	0	1	888	0	5	1
1394	3	Nakhon Si Thammarat	1	0	888	888	888	1	1	1	1	2	888	2	888	2	888	2	888	2	888	2	888	0	0	1	0	0	0	0	0	0	0	888	0	1	0	0	0	0	0	0	1	0	1	888	0	4	0
1396	3	Nakhon Si Thammarat	1	0	888	888	888	2	888	2	888	1	2	1	1	1	1	2	888	1	1	2	888	0	0	0	0	1	0	0	0	0	0	888	0	2	0	0	0	0	2	1	1	1	1	888	1	4	1
1397	3	Nakhon Si Thammarat	1	0	888	888	888	2	888	2	888	1	2	2	888	1	2	2	888	1	2	2	888	0	0	0	0	1	0	0	1	0	0	888	0	1	0	0	0	0	1	1	1	1	1	888	0	3	1
1398	3	Nakhon Si Thammarat	1	0	888	888	888	2	888	2	888	2	888	2	888	1	2	2	888	2	888	2	888	0	1	0	0	1	0	0	0	0	0	888	0	1	1	1	1	0	0	0	0	0	1	888	0	5	0
1399	3	Nakhon Si Thammarat	1	0	888	888	888	2	888	2	888	2	888	2	888	2	888	2	888	2	888	2	888	0	0	1	0	0	0	0	0	0	0	888	0	1	0	0	0	0	0	0	0	0	2	1	0	4	1
1400	3	Nakhon Si Thammarat	1	0	888	888	888	2	888	2	888	2	888	2	888	2	888	2	888	2	888	2	888	0	0	1	0	0	0	0	0	0	0	888	0	1	1	1	1	1	1	1	0	0	1	888	1	5	1
1401	3	Nakhon Si Thammarat	1	0	888	888	888	2	888	2	888	2	888	2	888	2	888	2	888	2	888	2	888	0	0	0	0	1	0	0	0	0	0	888	0	1	1	1	1	1	1	1	0	0	1	888	0	5	0
1402	3	Nakhon Si Thammarat	1	0	888	888	888	1	1	2	888	2	888	2	888	2	888	2	888	1	1	2	888	0	0	0	0	1	1	0	0	0	0	888	0	3	2	1	2	0	1	2	2	1	1	888	2	5	1
1403	3	Nakhon Si Thammarat	1	0	888	888	888	2	888	2	888	2	888	2	888	2	888	2	888	2	888	2	888	0	0	0	0	1	0	0	0	0	0	888	0	1	0	0	1	0	0	0	1	1	1	888	0	5	1
1404	3	Nakhon Si Thammarat	1	0	888	888	888	2	888	2	888	2	888	2	888	2	888	2	888	2	888	2	888	0	0	1	0	0	0	0	0	0	0	888	0	0	0	0	0	0	0	0	0	0	3	4	0	4	1
1405	3	Nakhon Si Thammarat	1	0	888	888	888	2	888	2	888	2	888	2	888	2	888	2	888	2	888	2	888	0	1	1	0	1	0	0	0	0	0	888	0	1	0	0	0	0	0	0	0	0	1	888	0	4	1
1406	3	Nakhon Si Thammarat	1	0	888	888	888	2	888	2	888	2	888	2	888	2	888	2	888	2	888	2	888	0	0	1	0	1	0	0	1	0	0	888	0	2	1	3	2	1	2	2	1	1	1	888	3	4	1
1407	3	Nakhon Si Thammarat	1	1	2	2	1	2	888	2	888	2	888	2	888	2	888	2	888	2	888	2	888	0	0	1	0	1	1	0	0	0	0	888	0	1	1	1	1	0	1	1	1	1	3	4	0	2	1
1408	3	Nakhon Si Thammarat	1	1	1	2	1	2	888	2	888	2	888	2	888	2	888	2	888	2	888	2	888	0	1	1	0	1	0	0	0	0	0	888	0	1	0	0	0	0	0	0	0	0	1	888	0	4	1
1409	3	Nakhon Si Thammarat	1	1	1	2	1	2	888	1	1	1	1	1	1	1	1	2	888	1	1	1	1	0	0	0	0	1	0	0	0	0	0	888	0	1	1	1	1	1	0	0	0	0	1	888	0	4	1
1410	3	Nakhon Si Thammarat	1	1	1	3	1	2	888	2	888	1	2	1	2	2	888	2	888	2	888	2	888	0	0	0	0	0	0	0	1	0	0	888	0	3	3	3	3	3	3	3	0	0	3	4	0	5	0
1411	3	Nakhon Si Thammarat	1	1	2	2	1	1	1	1	1	2	888	2	888	1	1	2	888	2	888	2	888	0	0	1	0	0	0	0	1	0	0	888	0	1	0	1	1	0	0	0	1	0	3	4	3	5	1
1412	3	Nakhon Si Thammarat	1	1	1	2	1	1	2	1	2	2	888	2	888	2	888	2	888	2	888	2	888	0	0	1	0	0	0	0	0	0	0	888	0	0	0	0	0	0	1	0	3	0	1	888	1	5	1
1413	3	Nakhon Si Thammarat	1	1	2	2	1	1	1	1	1	1	2	2	888	1	2	2	888	2	888	2	888	0	0	0	0	1	0	0	0	0	0	888	0	3	1	1	2	0	2	1	2	0	3	4	3	8	1
1414	3	Nakhon Si Thammarat	1	1	1	2	1	1	2	1	2	2	888	2	888	1	2	2	888	2	888	2	888	0	0	1	0	0	0	0	1	0	0	888	0	0	0	0	0	0	0	0	1	0	3	4	0	5	1
1415	3	Nakhon Si Thammarat	1	1	1	2	1	1	1	2	888	1	2	2	888	1	1	2	888	2	888	2	888	0	0	1	0	0	0	0	1	0	0	888	0	2	1	0	1	0	0	1	2	0	1	888	0	8	9
1416	3	Nakhon Si Thammarat	1	1	1	1	888	1	1	1	1	1	2	2	888	1	1	2	888	2	888	2	888	0	0	1	0	0	1	0	1	0	0	888	0	2	0	0	2	1	1	1	2	1	1	888	0	5	1
1417	3	Nakhon Si Thammarat	1	1	1	1	888	2	888	2	888	2	888	2	888	2	888	2	888	1	2	2	888	0	0	1	0	1	0	0	0	0	0	888	0	1	0	0	2	0	1	1	1	0	1	888	3	4	0
1418	3	Nakhon Si Thammarat	1	1	1	1	888	1	2	1	1	2	888	2	888	2	888	2	888	1	2	2	888	0	0	1	0	0	0	0	0	0	0	888	0	0	0	0	1	0	0	0	1	0	3	4	0	5	9
1419	3	Nakhon Si Thammarat	1	1	1	1	888	1	1	1	1	1	1	2	888	1	1	2	888	1	1	2	888	0	0	0	0	1	0	0	0	0	0	888	0	2	1	1	3	1	2	3	3	1	3	4	2	5	1
1420	3	Nakhon Si Thammarat	1	1	1	1	888	1	1	1	2	2	888	2	888	2	888	2	888	1	2	2	888	0	0	1	0	0	0	1	0	0	0	888	0	1	0	0	0	0	0	0	1	0	1	888	0	5	1
1421	3	Nakhon Si Thammarat	1	1	2	2	1	1	1	1	1	1	2	2	888	1	1	2	888	2	888	2	888	0	0	1	0	0	0	1	1	0	0	888	0	2	1	0	1	0	1	1	2	1	3	4	2	5	1
1422	3	Nakhon Si Thammarat	1	1	1	2	1	2	888	2	888	2	888	2	888	2	888	2	888	2	888	2	888	0	0	1	0	0	0	0	0	0	0	888	0	1	1	1	1	1	1	1	0	0	1	888	1	2	1
1423	3	Nakhon Si Thammarat	1	1	1	1	888	2	888	2	888	2	888	2	888	2	888	2	888	2	888	2	888	0	0	0	0	1	0	0	0	0	0	888	0	0	0	0	0	0	0	0	0	0	1	888	0	5	1
1424	3	Nakhon Si Thammarat	1	1	1	3	1	2	888	2	888	2	888	2	888	2	888	2	888	2	888	2	888	0	0	0	0	0	0	0	0	1	0	888	0	1	0	0	0	0	0	0	0	0	1	888	0	2	1
1425	3	Nakhon Si Thammarat	1	1	1	2	1	2	888	2	888	2	888	1	2	1	1	2	888	1	2	2	888	0	0	0	0	0	0	0	1	0	0	888	0	3	3	3	3	3	3	3	1	1	1	888	0	5	1
1426	3	Nakhon Si Thammarat	1	1	1	1	888	2	888	2	888	2	888	2	888	2	888	2	888	2	888	2	888	0	0	0	0	0	0	0	1	0	0	888	0	1	0	0	0	0	1	1	1	0	1	888	9	3	0
1427	3	Nakhon Si Thammarat	1	1	1	2	1	2	888	2	888	2	888	2	888	2	888	2	888	2	888	2	888	0	0	0	0	1	0	0	1	0	0	888	0	1	1	1	0	0	1	1	1	1	3	4	1	4	1
1428	3	Nakhon Si Thammarat	1	1	1	1	888	2	888	2	888	2	888	2	888	2	888	2	888	2	888	2	888	0	0	0	0	0	0	0	1	0	0	888	0	3	3	3	3	3	3	3	1	1	2	1	1	3	1
1429	3	Nakhon Si Thammarat	1	1	1	2	1	2	888	2	888	2	888	1	2	2	888	2	888	2	888	2	888	0	0	0	0	1	1	0	0	0	0	888	0	1	0	0	0	0	0	0	1	1	1	888	1	5	1
1431	3	Nakhon Si Thammarat	1	1	1	3	1	2	888	1	2	2	888	2	888	2	888	2	888	2	888	2	888	0	1	1	0	0	0	0	0	0	0	888	0	0	0	0	0	0	0	0	1	0	2	1	3	4	1
1432	3	Nakhon Si Thammarat	1	1	2	1	888	2	888	2	888	2	888	1	1	1	1	2	888	1	1	2	888	0	0	1	0	1	0	0	0	0	0	888	0	1	1	1	1	1	1	0	1	1	1	888	1	4	1
1434	3	Nakhon Si Thammarat	1	1	1	1	888	2	888	2	888	2	888	2	888	2	888	2	888	1	2	2	888	0	0	0	0	1	1	0	0	0	0	888	0	0	0	1	0	0	0	0	1	0	3	1	0	4	1
1435	3	Nakhon Si Thammarat	1	1	2	1	888	2	888	2	888	2	888	2	888	2	888	2	888	2	888	2	888	0	0	1	0	0	0	0	0	0	0	888	0	1	1	1	1	1	1	1	0	0	2	1	2	2	1
1436	3	Nakhon Si Thammarat	1	1	1	2	1	1	1	2	888	2	888	2	888	2	888	2	888	2	888	2	888	0	0	1	1	0	0	0	0	0	0	888	0	1	0	0	1	0	1	1	1	0	2	1	2	8	1
1437	3	Nakhon Si Thammarat	1	1	2	1	888	2	888	1	1	2	888	2	888	1	1	2	888	2	888	2	888	0	0	0	0	1	0	0	0	0	0	888	0	1	0	0	1	0	1	0	1	1	3	4	1	5	1
1438	3	Nakhon Si Thammarat	1	1	1	2	1	1	2	2	888	1	1	2	888	2	888	2	888	2	888	2	888	0	0	1	0	0	0	0	0	0	0	888	0	0	0	0	1	0	0	1	1	0	3	4	0	4	1
1439	3	Nakhon Si Thammarat	1	1	2	2	1	2	888	1	1	2	888	2	888	1	1	2	888	1	1	2	888	0	0	1	0	1	0	0	1	0	0	888	0	2	1	0	1	0	1	1	2	0	3	4	3	3	1
1440	3	Nakhon Si Thammarat	1	1	1	1	888	1	1	1	2	2	888	2	888	2	888	2	888	2	888	2	888	0	0	1	0	1	0	0	0	0	0	888	0	1	0	0	0	0	0	0	1	0	3	4	3	5	1
1441	3	Nakhon Si Thammarat	1	1	1	1	888	2	888	2	888	2	888	2	888	2	888	2	888	2	888	2	888	0	0	1	0	0	0	0	1	0	0	888	0	0	0	0	1	0	1	1	1	0	1	888	2	4	1
1442	3	Nakhon Si Thammarat	1	1	2	3	1	2	888	2	888	2	888	2	888	2	888	2	888	2	888	2	888	0	0	1	0	0	0	0	0	0	0	888	0	1	0	0	0	0	0	0	1	0	3	4	1	5	1
1443	3	Nakhon Si Thammarat	1	1	1	2	1	2	888	2	888	2	888	2	888	1	1	2	888	2	888	2	888	0	0	0	0	0	0	0	1	0	0	888	0	2	2	1	1	0	1	0	1	1	1	888	0	5	1
1444	3	Nakhon Si Thammarat	1	1	2	2	1	1	2	2	888	1	2	2	888	1	1	2	888	1	1	2	888	0	0	0	0	1	1	0	1	0	0	888	0	1	0	0	1	1	1	1	1	0	3	4	0	2	9
1445	3	Nakhon Si Thammarat	1	1	1	1	888	2	888	2	888	2	888	2	888	2	888	2	888	9	888	2	888	0	0	0	0	1	0	0	0	0	0	888	0	1	0	1	1	0	1	1	1	1	2	1	1	2	1
1447	3	Nakhon Si Thammarat	1	1	1	2	1	2	888	2	888	2	888	2	888	1	2	2	888	2	888	2	888	0	0	0	0	1	0	0	1	0	0	888	0	1	1	0	1	0	1	0	0	0	1	888	1	5	1
1448	3	Nakhon Si Thammarat	1	1	2	3	2	1	2	2	888	2	888	2	888	2	888	2	888	1	2	2	888	0	0	0	0	1	0	0	0	0	0	888	0	0	0	0	0	0	0	0	0	0	3	4	1	2	1
1449	3	Nakhon Si Thammarat	1	1	1	1	888	1	2	2	888	2	888	2	888	2	888	2	888	1	1	2	888	0	0	0	0	1	0	0	0	0	0	888	0	0	0	0	0	0	0	1	1	0	3	4	3	4	1
1450	3	Nakhon Si Thammarat	1	1	2	3	1	1	1	2	888	1	1	2	888	1	1	2	888	1	1	2	888	0	0	0	0	1	0	0	1	0	0	888	0	1	1	0	1	0	0	1	1	0	3	4	1	3	1
1451	3	Nakhon Si Thammarat	1	1	2	2	1	2	888	1	1	2	888	2	888	2	888	2	888	2	888	2	888	0	0	0	0	1	0	0	0	0	0	888	0	2	1	0	1	0	0	1	2	0	3	4	0	5	0
1452	3	Nakhon Si Thammarat	1	1	2	3	2	1	2	1	1	2	888	2	888	2	888	2	888	2	888	2	888	0	0	1	0	0	0	1	1	0	0	888	0	0	0	0	1	0	1	0	1	0	3	4	0	5	1
1453	3	Nakhon Si Thammarat	1	1	1	2	1	1	2	1	1	1	2	2	888	1	1	2	888	2	888	2	888	0	0	1	0	0	0	0	1	0	0	888	0	2	0	0	1	0	1	1	1	0	2	1	3	5	1
1454	3	Nakhon Si Thammarat	1	1	1	1	888	1	2	2	888	2	888	1	2	2	888	2	888	1	1	2	888	0	0	1	0	1	0	0	0	0	0	888	0	1	0	0	0	0	0	1	1	0	2	1	1	5	1
1455	2	Songkhla	0	888	888	888	888	1	1	1	1	1	1	1	1	1	1	2	888	2	888	2	888	0	0	1	0	0	0	1	1	0	0	888	0	1	1	0	0	0	0	0	1	1	1	888	2	5	0
1456	2	Songkhla	0	888	888	888	888	1	1	1	1	1	1	1	1	1	1	2	888	1	1	2	888	0	0	0	0	0	0	1	1	0	0	888	0	1	1	0	0	0	0	0	0	0	1	888	0	5	1
1457	2	Songkhla	0	888	888	888	888	2	888	2	888	2	888	2	888	2	888	2	888	2	888	2	888	0	0	1	0	0	0	0	0	0	0	888	0	1	1	1	0	0	0	0	0	0	1	888	2	4	0
1458	2	Songkhla	0	888	888	888	888	1	2	1	1	9	888	9	888	9	888	2	888	2	888	2	888	0	0	0	0	1	0	0	1	0	0	888	0	0	0	0	0	0	0	1	1	0	3	4	0	3	1
1459	2	Songkhla	0	888	888	888	888	2	888	1	2	2	888	2	888	2	888	2	888	2	888	2	888	0	0	1	0	0	0	0	0	0	0	888	0	0	0	0	0	0	0	1	0	0	1	888	0	5	0
1460	2	Songkhla	0	888	888	888	888	1	2	1	2	2	888	1	2	2	888	2	888	2	888	2	888	0	0	1	0	1	0	0	1	0	0	888	0	2	1	1	1	1	2	1	1	1	1	888	2	5	1
1461	2	Songkhla	0	888	888	888	888	2	888	2	888	2	888	2	888	2	888	2	888	2	888	2	888	0	0	0	0	0	0	0	0	0	0	888	1	1	0	0	0	0	0	0	0	0	1	888	2	5	0
1462	2	Songkhla	0	888	888	888	888	2	888	2	888	2	888	2	888	2	888	2	888	1	1	2	888	0	0	0	0	1	0	0	0	0	0	888	0	1	0	0	0	0	0	1	3	2	1	888	0	4	0
1463	2	Songkhla	0	888	888	888	888	1	1	1	1	1	1	2	888	2	888	2	888	2	888	2	888	0	0	1	0	0	0	0	0	0	0	888	0	1	1	0	0	0	0	0	1	1	1	888	2	5	1
1464	2	Songkhla	0	888	888	888	888	2	888	2	888	2	888	9	888	2	888	2	888	2	888	2	888	0	1	1	0	0	0	0	0	0	0	888	0	1	0	1	0	1	1	2	1	1	1	888	1	5	0
1465	2	Songkhla	0	888	888	888	888	2	888	2	888	1	1	2	888	1	1	2	888	1	1	1	1	0	0	1	0	1	0	0	0	0	0	888	0	1	0	1	1	1	2	2	2	1	9	888	1	4	0
1466	2	Songkhla	0	888	888	888	888	1	1	1	2	1	1	1	1	2	888	2	888	2	888	2	888	0	0	1	0	0	0	0	0	0	0	888	0	0	0	0	0	0	0	0	0	0	1	888	2	4	0
1467	2	Songkhla	0	888	888	888	888	1	2	1	2	1	2	1	2	1	1	2	888	1	2	2	888	0	0	0	0	1	0	0	1	0	0	888	0	2	2	2	2	2	2	2	1	1	1	888	2	4	1
1468	2	Songkhla	0	888	888	888	888	1	2	1	1	1	2	1	2	1	1	2	888	1	2	2	888	0	0	0	0	0	0	1	1	0	0	888	0	2	2	2	1	1	1	1	0	0	1	888	0	4	0
1469	2	Songkhla	0	888	888	888	888	1	1	1	1	1	1	1	1	1	1	2	888	2	888	2	888	0	0	1	0	0	0	1	0	0	0	888	0	1	1	0	0	0	0	0	0	0	1	888	0	5	0
1470	2	Songkhla	0	888	888	888	888	1	1	1	1	2	888	2	888	2	888	2	888	2	888	2	888	0	0	1	0	0	0	0	0	0	0	888	0	1	1	1	1	0	0	0	0	0	1	888	2	4	1
1471	2	Songkhla	0	888	888	888	888	2	888	1	1	1	1	1	1	2	888	2	888	1	1	2	888	0	0	0	0	1	0	0	1	0	0	888	0	1	1	1	1	1	1	1	1	0	3	4	1	5	9
1472	2	Songkhla	0	888	888	888	888	2	888	2	888	2	888	2	888	2	888	2	888	2	888	2	888	0	0	1	0	1	0	0	0	0	0	888	0	1	0	0	0	0	0	0	0	0	1	888	1	5	0
1473	2	Songkhla	0	888	888	888	888	2	888	1	1	2	888	2	888	2	888	2	888	2	888	2	888	0	0	0	0	1	0	0	0	0	0	888	0	1	1	1	1	1	1	1	0	0	1	888	1	5	0
1474	2	Songkhla	0	888	888	888	888	2	888	2	888	1	1	1	1	2	888	2	888	2	888	2	888	0	0	0	0	0	0	0	0	1	0	888	0	1	1	1	1	1	1	1	0	0	1	888	0	2	9
1475	2	Songkhla	0	888	888	888	888	2	888	2	888	2	888	2	888	2	888	2	888	2	888	2	888	0	0	1	0	0	0	0	0	0	0	888	0	1	1	1	1	1	1	1	0	0	1	888	3	2	9
1476	2	Songkhla	0	888	888	888	888	2	888	2	888	2	888	2	888	2	888	2	888	2	888	2	888	0	0	1	0	0	0	0	0	0	0	888	0	1	0	1	1	0	1	1	1	1	1	888	0	4	0
1477	2	Songkhla	0	888	888	888	888	2	888	2	888	2	888	2	888	2	888	2	888	2	888	2	888	0	0	1	0	0	0	0	0	0	0	888	0	1	0	1	1	0	1	1	1	1	1	888	0	4	0
1478	2	Songkhla	0	888	888	888	888	2	888	1	1	2	888	2	888	2	888	2	888	1	1	2	888	0	0	0	0	1	0	0	0	0	0	888	0	1	0	1	1	0	1	1	1	1	1	888	0	4	0
1479	2	Songkhla	0	888	888	888	888	2	888	1	1	2	888	1	1	2	888	2	888	1	1	2	888	0	0	0	0	1	0	0	0	0	0	888	0	1	0	1	1	0	1	1	1	1	1	888	1	3	0
1480	2	Songkhla	0	888	888	888	888	1	1	1	1	2	888	2	888	2	888	2	888	2	888	2	888	0	0	0	0	1	0	0	0	0	0	888	0	1	0	1	1	0	0	1	1	1	1	888	0	3	0
1481	2	Songkhla	0	888	888	888	888	1	1	1	1	1	1	1	1	2	888	2	888	2	888	2	888	0	0	1	0	0	0	0	0	0	0	888	0	1	1	1	1	1	0	0	0	0	1	888	2	4	1
1482	2	Songkhla	0	888	888	888	888	2	888	2	888	2	888	2	888	2	888	2	888	2	888	2	888	0	0	1	0	0	0	0	0	0	0	888	0	0	0	1	0	0	1	1	1	1	1	888	0	4	0
1483	2	Songkhla	0	888	888	888	888	2	888	2	888	2	888	2	888	2	888	2	888	2	888	2	888	0	0	1	0	0	0	0	0	0	0	888	0	1	0	1	0	0	1	1	1	1	1	888	0	3	0
1484	2	Songkhla	0	888	888	888	888	1	1	1	1	1	1	2	888	1	1	2	888	1	1	2	888	0	0	0	0	0	0	0	0	1	0	888	0	2	1	2	2	2	2	1	1	1	1	888	0	2	0
1485	2	Songkhla	0	888	888	888	888	2	888	1	1	2	888	2	888	2	888	2	888	2	888	2	888	0	0	0	0	0	0	0	0	1	0	888	0	1	1	1	1	1	1	1	1	1	1	888	0	1	0
1486	2	Songkhla	0	888	888	888	888	2	888	2	888	2	888	2	888	2	888	2	888	2	888	2	888	0	0	1	0	0	0	0	0	0	0	888	0	1	1	0	0	0	0	0	1	1	1	888	1	5	0
1487	2	Songkhla	0	888	888	888	888	1	2	1	2	2	888	2	888	2	888	2	888	2	888	2	888	1	0	1	0	0	0	0	0	0	0	888	0	0	0	0	0	0	0	0	0	0	1	888	0	5	0
1488	2	Songkhla	0	888	888	888	888	2	888	2	888	2	888	2	888	2	888	2	888	2	888	2	888	0	0	1	0	0	0	0	0	0	0	888	0	1	1	0	0	0	0	0	0	0	1	888	2	5	0
1489	2	Songkhla	0	888	888	888	888	2	888	2	888	2	888	2	888	2	888	2	888	2	888	2	888	0	0	1	0	0	0	0	0	0	0	888	0	1	1	0	0	0	0	0	0	0	1	888	0	5	0
1490	2	Songkhla	0	888	888	888	888	2	888	2	888	2	888	1	1	1	1	2	888	1	1	2	888	0	0	0	0	1	0	0	1	0	0	888	0	3	3	3	3	3	3	3	2	2	1	888	0	5	0
1491	2	Songkhla	0	888	888	888	888	2	888	2	888	2	888	2	888	2	888	2	888	2	888	2	888	0	0	1	0	0	0	0	0	0	0	888	0	3	3	3	3	3	3	3	1	1	1	888	3	4	1
1492	2	Songkhla	0	888	888	888	888	2	888	2	888	2	888	2	888	2	888	2	888	2	888	2	888	0	0	1	0	0	0	0	0	0	0	888	0	1	0	0	0	0	0	1	0	0	1	888	2	5	0
1493	2	Songkhla	0	888	888	888	888	2	888	2	888	1	1	1	1	1	1	2	888	1	1	2	888	0	0	0	0	1	0	1	0	0	0	888	0	1	0	0	0	0	0	0	0	0	1	888	1	4	0
1494	2	Songkhla	0	888	888	888	888	1	1	1	1	1	1	1	1	1	1	2	888	1	1	2	888	0	0	0	0	1	0	0	0	0	0	888	0	1	0	2	0	1	0	0	0	0	1	888	1	2	1
1496	2	Songkhla	0	888	888	888	888	2	888	2	888	2	888	2	888	2	888	2	888	2	888	2	888	0	0	0	0	1	0	0	0	0	0	888	0	2	0	0	0	0	0	1	1	0	1	888	1	5	0
1497	2	Songkhla	0	888	888	888	888	2	888	1	1	1	1	1	1	2	888	2	888	2	888	2	888	0	0	1	0	0	0	0	0	0	0	888	0	2	0	0	0	0	1	2	1	1	1	888	3	4	1
1498	2	Songkhla	0	888	888	888	888	1	1	1	1	1	1	1	1	1	1	2	888	1	1	2	888	0	0	0	0	1	0	0	1	0	0	888	0	1	0	0	0	0	0	0	0	0	1	888	0	3	0
1499	2	Songkhla	0	888	888	888	888	1	1	1	2	1	2	1	1	1	1	2	888	1	1	2	888	0	0	1	0	1	0	0	0	0	0	888	0	1	1	0	0	0	0	0	0	0	1	888	1	5	1
1500	2	Songkhla	0	888	888	888	888	1	1	1	1	1	1	1	1	1	1	2	888	2	888	2	888	0	0	0	1	0	0	0	0	0	0	888	0	2	0	0	0	0	0	0	0	0	1	888	2	5	1
1501	2	Songkhla	0	888	888	888	888	1	1	1	1	1	1	1	1	1	1	2	888	1	1	2	888	0	0	0	0	1	0	0	0	0	0	888	0	1	0	0	0	0	0	0	0	0	1	888	2	4	0
1502	2	Songkhla	0	888	888	888	888	2	888	2	888	1	1	1	1	1	1	2	888	2	888	2	888	0	0	0	0	0	0	1	1	0	0	888	0	1	0	0	0	0	0	0	0	0	1	888	0	3	0
1503	2	Songkhla	0	888	888	888	888	1	1	1	1	1	1	2	888	1	1	2	888	2	888	2	888	0	0	0	0	0	0	1	1	0	0	888	0	0	0	0	0	0	0	0	0	0	1	888	0	5	0
1504	2	Songkhla	0	888	888	888	888	1	2	1	2	1	2	1	2	1	2	2	888	2	888	2	888	0	0	1	0	0	0	0	0	0	0	888	0	0	0	0	0	0	0	0	0	0	1	888	0	3	1
1505	2	Songkhla	0	888	888	888	888	1	1	1	1	1	1	1	1	1	1	2	888	2	888	2	888	0	0	0	0	0	0	0	0	1	0	888	0	1	1	1	1	0	1	1	1	0	1	888	3	5	1
1507	2	Songkhla	0	888	888	888	888	1	1	1	1	1	1	1	1	1	1	2	888	1	1	1	1	0	0	0	1	1	0	0	0	0	0	888	0	1	0	0	0	0	0	0	0	0	1	888	2	5	1
1508	2	Songkhla	0	888	888	888	888	2	888	2	888	2	888	2	888	2	888	2	888	2	888	2	888	1	0	1	0	0	0	0	0	0	0	888	0	1	0	0	0	0	0	0	0	0	1	888	3	5	0
1509	2	Songkhla	0	888	888	888	888	2	888	2	888	2	888	2	888	2	888	2	888	2	888	2	888	0	0	1	0	0	0	0	0	0	0	888	0	0	0	1	1	1	1	1	0	0	1	888	0	5	1
1510	2	Songkhla	1	0	888	888	888	1	1	1	1	2	888	2	888	1	1	2	888	1	1	2	888	0	0	0	0	1	0	0	0	0	0	888	0	1	1	1	0	0	1	1	1	0	3	9	1	5	9
1511	2	Songkhla	1	0	888	888	888	2	888	1	2	2	888	2	888	2	888	2	888	2	888	2	888	0	0	0	0	1	0	0	0	0	0	888	0	1	0	0	0	0	1	1	1	0	1	888	2	4	1
1512	2	Songkhla	1	0	888	888	888	2	888	1	2	2	888	2	888	2	888	2	888	2	888	2	888	0	0	0	0	1	0	0	0	0	0	888	0	1	0	0	0	0	1	1	1	0	1	888	2	4	1
1513	2	Songkhla	1	0	888	888	888	2	888	2	888	2	888	2	888	2	888	2	888	2	888	2	888	0	0	0	0	0	0	0	0	1	0	888	0	1	1	1	1	1	1	1	1	0	3	4	0	5	1
1514	2	Songkhla	1	0	888	888	888	2	888	2	888	2	888	2	888	2	888	2	888	2	888	2	888	0	0	1	0	1	0	1	0	0	0	888	0	1	1	1	1	1	1	1	1	1	1	888	0	5	1
1515	2	Songkhla	1	0	888	888	888	2	888	2	888	2	888	2	888	2	888	2	888	2	888	2	888	0	0	1	0	0	0	0	0	0	0	888	0	1	1	1	0	0	0	1	3	0	1	888	3	5	0
1516	2	Songkhla	1	0	888	888	888	1	2	1	1	1	2	1	2	1	1	2	888	2	888	2	888	0	0	0	0	0	0	1	1	0	0	888	0	1	1	0	0	0	1	1	1	1	1	888	2	5	1
1517	2	Songkhla	1	0	888	888	888	2	888	2	888	2	888	2	888	2	888	2	888	2	888	2	888	0	0	0	0	1	0	0	0	0	0	888	0	2	0	1	0	0	0	1	1	0	1	888	0	4	0
1518	2	Songkhla	1	1	1	1	888	2	888	2	888	2	888	2	888	2	888	2	888	2	888	2	888	0	0	0	0	0	0	0	0	1	0	888	0	1	1	1	1	1	1	1	1	1	1	888	1	3	1
1519	2	Songkhla	1	1	1	2	1	2	888	2	888	2	888	2	888	2	888	2	888	2	888	2	888	0	0	1	0	0	0	0	0	0	0	888	0	0	0	0	0	0	0	0	0	0	1	888	2	5	0
1520	2	Songkhla	1	1	1	2	1	2	888	1	1	2	888	2	888	2	888	2	888	2	888	2	888	0	0	0	0	0	1	1	0	0	0	888	0	1	1	0	1	1	1	1	1	0	1	888	2	4	1
1521	2	Songkhla	1	1	1	1	888	2	888	2	888	2	888	2	888	2	888	2	888	2	888	2	888	0	0	0	0	0	0	0	0	0	0	888	1	0	0	0	1	1	0	2	1	1	1	888	0	4	0
1522	2	Songkhla	1	1	2	2	2	2	888	2	888	2	888	2	888	2	888	2	888	2	888	2	888	0	0	0	0	0	0	0	0	0	0	888	1	1	0	0	0	0	0	1	0	0	1	888	2	4	0
1523	2	Songkhla	1	1	1	1	888	1	2	1	2	2	888	2	888	2	888	2	888	2	888	2	888	0	0	0	0	0	0	0	1	0	0	888	0	1	0	0	0	0	0	0	0	0	3	4	3	5	0
1524	2	Songkhla	1	1	1	1	888	2	888	1	1	2	888	2	888	1	1	2	888	1	1	9	888	0	0	0	0	0	0	1	0	0	0	888	0	2	1	2	2	2	0	2	2	1	1	888	1	4	1
1525	2	Songkhla	1	1	1	2	1	2	888	2	888	2	888	2	888	2	888	2	888	2	888	2	888	1	0	0	0	1	0	0	0	0	0	888	0	0	0	0	0	0	0	0	0	0	1	888	2	5	0
1526	2	Songkhla	1	1	1	2	1	2	888	1	1	1	1	2	888	1	1	2	888	1	1	2	888	0	0	0	0	1	0	1	0	0	0	888	0	2	0	1	0	0	0	0	0	0	1	888	1	5	0
1527	2	Songkhla	1	1	1	1	888	1	1	1	1	2	888	1	1	1	1	2	888	1	1	2	888	0	1	0	0	1	1	1	0	0	0	888	0	1	1	0	1	1	1	0	2	1	3	3	0	5	1
1528	2	Songkhla	1	1	1	1	888	2	888	2	888	2	888	2	888	2	888	2	888	2	888	2	888	0	0	0	0	0	0	0	0	0	0	888	1	2	1	0	1	0	0	2	1	0	1	888	0	3	0
1529	2	Songkhla	1	1	1	1	888	2	888	1	1	2	888	1	1	1	1	2	888	1	1	2	888	0	1	0	0	1	0	1	0	0	0	888	0	2	1	2	2	2	2	2	3	2	3	4	2	3	1
1530	2	Songkhla	1	1	1	2	1	2	888	2	888	2	888	2	888	1	1	2	888	1	1	2	888	0	0	1	1	0	0	0	0	0	0	888	0	2	1	2	2	2	2	1	3	1	3	4	3	4	0
1531	2	Songkhla	1	1	9	3	1	2	888	2	888	2	888	2	888	2	888	2	888	1	1	2	888	0	0	1	1	1	0	1	0	0	0	888	0	0	0	0	1	0	0	0	1	1	3	4	1	4	1
1532	2	Songkhla	1	1	1	2	1	2	888	2	888	2	888	2	888	2	888	2	888	2	888	2	888	0	0	0	0	0	0	0	0	0	0	888	1	1	0	2	2	1	1	1	1	0	1	888	2	4	1
1533	2	Songkhla	1	1	1	1	888	2	888	2	888	2	888	2	888	2	888	2	888	1	1	2	888	0	0	0	0	1	0	0	0	0	0	888	0	1	0	1	1	1	1	1	3	0	1	888	1	5	0
1534	2	Songkhla	1	1	1	1	888	2	888	2	888	2	888	2	888	2	888	2	888	1	2	2	888	0	0	1	0	1	0	1	0	0	0	888	0	1	1	2	1	1	1	2	2	1	1	888	2	5	0
1535	2	Songkhla	1	1	1	1	888	2	888	2	888	2	888	2	888	1	2	2	888	1	2	2	888	0	0	0	0	1	0	1	0	0	0	888	0	2	2	2	2	2	1	2	2	1	1	888	0	4	0
1536	2	Songkhla	1	1	1	1	888	2	888	2	888	2	888	2	888	2	888	2	888	2	888	2	888	0	0	1	0	0	0	0	0	0	0	888	0	2	0	0	0	0	0	0	1	0	3	3	3	2	1
1537	2	Songkhla	1	1	1	2	1	2	888	2	888	2	888	2	888	2	888	2	888	2	888	2	888	0	0	1	0	0	0	0	0	0	0	888	0	0	0	0	0	0	0	0	0	0	1	888	0	4	0
1538	2	Songkhla	1	1	1	2	1	1	2	1	2	1	2	1	1	1	1	2	888	1	1	2	888	0	0	1	0	1	0	1	0	0	0	888	0	2	2	0	0	0	0	0	0	0	1	888	1	5	1
1539	2	Songkhla	1	1	1	1	888	2	888	1	1	2	888	2	888	2	888	2	888	2	888	2	888	0	0	0	0	0	0	1	0	0	0	888	0	1	1	1	1	1	1	1	0	1	3	4	2	4	1
1540	2	Songkhla	1	1	1	2	1	2	888	2	888	2	888	2	888	2	888	2	888	2	888	2	888	0	0	0	0	1	0	0	0	0	0	888	0	1	0	0	0	0	0	0	0	0	2	4	1	8	9
1541	2	Songkhla	1	1	1	1	888	2	888	2	888	2	888	2	888	1	1	2	888	2	888	2	888	0	0	0	0	1	0	0	0	0	0	888	0	1	1	1	1	1	1	1	1	1	1	888	1	5	1
1542	2	Songkhla	1	1	2	3	1	2	888	2	888	2	888	2	888	2	888	2	888	2	888	2	888	0	0	0	0	1	0	0	1	0	0	888	0	1	0	0	0	0	1	0	1	1	1	888	0	5	0
1543	2	Songkhla	1	1	1	3	1	2	888	2	888	2	888	2	888	2	888	2	888	2	888	2	888	0	0	1	0	0	0	0	0	0	0	888	0	0	0	0	0	0	1	0	0	0	1	888	0	3	1
1544	2	Songkhla	1	1	1	2	1	1	1	1	1	1	1	1	1	1	1	2	888	2	888	1	1	0	0	0	1	0	0	0	1	0	0	888	0	1	0	0	0	0	1	1	0	0	1	888	0	5	0
1545	2	Songkhla	1	1	1	3	1	2	888	2	888	2	888	1	1	1	1	2	888	1	2	2	888	0	0	1	0	0	0	0	0	0	0	888	0	0	0	0	0	0	0	0	0	0	1	888	3	5	0
1546	2	Songkhla	0	888	888	888	888	2	888	2	888	1	1	1	1	1	1	2	888	1	1	2	888	0	0	0	0	1	0	1	0	0	0	888	0	2	2	2	2	2	2	2	0	0	1	888	2	5	1
1547	2	Songkhla	1	1	1	2	1	2	888	2	888	2	888	2	888	2	888	2	888	2	888	2	888	0	0	1	0	1	0	0	0	0	0	888	0	1	1	0	0	0	0	0	0	0	1	888	0	5	0
1548	2	Songkhla	1	1	1	2	1	2	888	2	888	1	2	1	1	1	1	2	888	1	1	2	888	0	0	0	0	1	0	0	0	0	0	888	0	1	1	0	0	0	0	0	0	0	1	888	0	4	1
1549	2	Songkhla	1	1	1	1	888	2	888	2	888	2	888	2	888	2	888	2	888	2	888	2	888	0	0	1	0	0	0	0	0	0	0	888	0	1	0	0	0	0	1	1	0	1	1	888	3	4	1
1550	2	Songkhla	1	1	1	2	1	1	1	1	1	2	888	2	888	2	888	2	888	2	888	2	888	1	0	0	0	0	0	0	0	0	0	888	0	2	2	2	0	0	0	0	1	1	1	888	3	4	1
1551	2	Songkhla	1	1	1	2	1	1	1	1	1	1	1	1	1	1	1	2	888	1	1	2	888	0	0	0	0	1	0	0	0	0	0	888	0	1	0	0	0	0	0	0	1	0	1	888	1	1	1
1552	2	Songkhla	1	1	1	2	1	1	1	1	1	1	1	1	1	1	1	2	888	1	1	2	888	0	0	0	0	1	1	0	0	0	0	888	0	2	1	1	1	1	0	0	1	1	1	888	1	3	1
1553	2	Songkhla	1	1	1	2	1	1	2	1	2	1	2	1	2	1	2	2	888	1	1	2	888	0	0	0	0	1	0	0	0	0	0	888	0	0	0	0	0	0	0	0	0	0	1	888	1	4	1
1554	2	Songkhla	0	888	888	888	888	1	1	1	1	1	1	1	1	2	888	2	888	1	1	2	888	0	0	1	0	1	0	0	0	0	0	888	0	1	0	0	0	0	0	0	0	0	1	888	1	4	0
1555	2	Songkhla	1	1	1	2	1	2	888	2	888	2	888	2	888	2	888	2	888	2	888	2	888	0	0	0	0	0	0	1	1	0	0	888	0	0	0	0	0	0	0	1	0	0	2	1	2	4	1
399	2	Phra Nakhon Si Ayutthaya	1	1	1	1	888	2	888	1	1	1	2	1	1	2	888	2	888	2	888	2	888	0	0	0	0	0	0	0	0	1	0	888	0	2	1	2	0	0	0	0	0	0	1	888	0	4	1
395	3	Phra Nakhon Si Ayutthaya	1	1	1	2	1	1	1	2	888	2	888	1	1	2	888	2	888	2	888	2	888	0	0	0	1	1	0	0	0	0	0	888	0	1	0	0	0	0	0	0	0	0	3	1	3	3	1
126	1	Bangkok	1	0	888	888	888	1	1	2	888	1	1	1	1	2	888	2	888	2	888	2	888	0	0	0	0	0	1	0	0	0	0	888	0	3	3	3	3	3	3	3	2	2	1	888	0	1	0
1446	3	Nakhon Si Thammarat	1	1	2	3	1	1	2	1	1	1	1	2	888	1	2	2	888	1	1	2	888	0	0	0	0	1	0	0	0	0	1	Ask for advanced payment	0	1	1	1	1	0	1	0	0	1	3	4	0	3	1
774	2	Nakhon Sawan	1	0	888	888	888	1	1	2	888	2	888	2	888	1	1	2	888	1	1	2	888	0	0	0	0	1	0	1	1	0	1	Take money from rotating savings	0	1	1	1	0	0	1	1	1	0	1	888	3	4	1
777	3	Nakhon Sawan	1	0	888	888	888	1	1	2	888	1	1	1	1	1	1	2	888	1	1	2	888	0	0	0	0	1	0	0	0	0	1	Refinance car	0	1	1	2	0	1	1	2	1	0	3	2	3	4	1
79	1	Bangkok	1	0	888	888	888	1	1	1	1	2	888	2	888	1	1	2	888	1	1	2	888	0	0	0	0	0	0	0	0	0	1	Use savings	0	1	0	1	1	1	1	1	1	1	1	888	0	5	1
84	1	Bangkok	0	888	888	888	888	2	888	2	888	2	888	2	888	2	888	2	888	2	888	2	888	0	0	1	0	0	0	0	0	0	1	Use savings	0	0	0	1	1	0	0	0	0	0	1	888	0	3	1
406	2	Phra Nakhon Si Ayutthaya	1	0	888	888	888	2	888	1	1	2	888	1	1	1	1	2	888	1	2	2	888	0	0	0	1	1	0	0	0	0	1	Village funds	0	1	0	2	0	0	0	0	0	0	3	4	0	3	1
875	2	Khon Kaen	1	1	1	2	1	1	2	2	888	2	888	2	888	2	888	1	2	1	2	2	888	0	0	0	0	0	0	0	0	0	1	Talk to parents	0	1	1	2	1	1	1	1	1	1	1	888	0	4	0
892	2	Khon Kaen	1	1	1	2	1	1	2	1	2	1	2	2	888	2	888	2	888	2	888	2	888	0	0	0	0	0	0	0	0	0	1	Talk to parents	0	1	1	1	0	1	0	0	1	1	1	888	1	4	0
881	2	Khon Kaen	1	1	2	2	2	2	888	2	888	2	888	2	888	2	888	1	2	1	2	1	2	0	0	0	0	0	0	0	0	0	1	Talk to parents	0	1	1	2	1	1	2	1	2	1	1	888	2	5	1
1024	2	Nakhon Ratchasima	0	888	888	888	888	1	1	2	888	1	1	1	1	1	2	2	888	1	2	2	888	0	0	0	0	1	0	0	1	0	1	Talk to lenders	0	1	0	1	1	0	0	0	0	0	1	888	0	3	0
1233	2	Ubon Ratchathani	1	1	1	1	888	2	888	2	888	2	888	2	888	2	888	2	888	2	888	2	888	0	0	1	0	0	0	0	0	0	1	Work - sell things	0	1	0	0	0	0	1	0	1	0	1	888	1	5	1
1291	2	Ubon Ratchathani	0	888	888	888	888	2	888	1	1	1	1	1	1	2	888	2	888	2	888	2	888	0	0	0	0	1	0	0	0	0	1	Work - sell things	0	1	0	0	0	0	1	0	1	0	1	888	1	3	1
1340	2	Ubon Ratchathani	0	888	888	888	888	2	888	2	888	2	888	2	888	2	888	2	888	2	888	2	888	0	0	0	0	0	0	0	0	0	1	Work - sell things	0	0	0	0	0	0	0	0	0	0	1	888	0	4	1
891	2	Khon Kaen	1	1	1	2	1	1	2	1	2	2	888	2	888	2	888	2	888	2	888	2	888	0	0	0	0	1	0	0	0	0	1	Borrow from parents	0	1	1	1	1	1	1	1	2	1	1	888	1	3	0
890	2	Khon Kaen	1	1	1	2	1	1	1	1	2	2	888	2	888	2	888	2	888	1	2	1	1	0	0	0	0	0	0	0	0	0	1	Work more	0	2	1	1	0	0	0	0	0	1	3	2	0	5	0
1495	2	Songkhla	0	888	888	888	888	1	1	1	1	1	2	2	888	1	1	2	888	1	1	2	888	0	0	0	1	1	0	0	0	0	1	Make more income	0	1	0	0	0	0	0	0	0	0	1	888	2	4	0
1506	2	Songkhla	0	888	888	888	888	1	1	1	1	1	1	1	1	1	1	2	888	2	888	2	888	0	0	0	0	0	0	0	0	1	1	Make more income	0	0	0	0	0	0	0	0	0	0	1	888	0	5	0
1395	3	Nakhon Si Thammarat	1	0	888	888	888	2	888	2	888	1	2	2	888	2	888	2	888	2	888	2	888	0	0	0	0	0	0	0	0	0	1	Make extra income	0	1	0	0	0	0	0	1	0	0	1	888	2	5	1
1430	3	Nakhon Si Thammarat	1	1	1	2	1	2	888	2	888	2	888	2	888	2	888	2	888	1	2	2	888	0	0	1	0	0	0	0	0	0	1	Make extra income	0	1	1	1	1	1	0	1	1	0	3	4	0	5	1
1433	3	Nakhon Si Thammarat	1	1	2	3	2	2	888	2	888	2	888	2	888	2	888	2	888	2	888	2	888	0	0	0	0	1	0	0	0	0	1	Make extra income	0	1	1	0	1	1	1	1	0	0	3	4	0	1	1
[truncated: 9 more columns]
