# Supplementary material for: Modification of the association between experience of economic distress during the COVID-19 pandemic and behavioral health outcomes by availability of emergency cash reserves: findings from a nationally-representative survey in Thailand
Source: PeerJ. 2022 Apr 20;10:e13307. doi: 10.7717/peerj.13307 (PMC9034704; doi:10.7717/peerj.13307)
Supplement: Supplemental Information 3 [file peerj-10-13307-s003.csv]

Variable	Description	Values and Labels
ID	Participant ID number	(integer)
Area	Area of residence	1 = Bangkok; 2 = Within municipality area; 3 = Outside municipality area
Province	Province of residence	(text)
Q1	In this lifetime, have you ever had whiskey or other alcoholic beverages (not including small sips)?	0 = Never in this lifetime (Skip to Question 10); 1 = Yes; 9 = Refuse to answer (Skip to Question 10)
Q2	If yes, have you had any whiskey or alcoholic beverage within the past 12 months?	0 = No (Skip to Question 10); 1 = Yes; 9 = Refuse to answer (Skip to Question 10)
Q5	During the past 12 months, have you ever drunk in large quantity on a single occasion?	1 = Never (Skip to Question 7); 2 = Yes; 9 = Refuse to answer (Skip to Question 7)
Q7	Have you had any whiskey or alcoholic beverage within the past 30 days? If yes, did you drink more or less than prior to the COVID pandemic?	1 = No (Specify your reason and Skip to Question 10); 2 = Yes, drank less; 3 = Yes, drank the same; 4 = Yes, drank more; 9 = Refuse to answer (Skip to Question 10)
Q9	Within the past 30 days, have you ever drunk in large quantity on a single occasion?	1 = Never; 2 = Yes; 9 = Refuse to answer
Q10_1A	Experience of economic distress since pandemic began - Domain 1 (lost work or main source of income)	1 = Yes; 2 = No; 9 = Refuse
Q10_1B	Experience of economic distress in past 30 days - Domain 1 (lost work or main source of income)	1 = Yes; 2 = No; 9 = Refuse
Q10_2A	Experience of economic distress since pandemic began - Domain 2 (reduced pay or hours)	1 = Yes; 2 = No; 9 = Refuse
Q10_2B	Experience of economic distress in past 30 days - Domain 2 (reduced pay or hours)	1 = Yes; 2 = No; 9 = Refuse
Q10_3A	Experience of economic distress since pandemic began - Domain 3 (could not pay bills)	1 = Yes; 2 = No; 9 = Refuse
Q10_3B	Experience of economic distress in past 30 days - Domain 3 (could not pay bills)	1 = Yes; 2 = No; 9 = Refuse
Q10_4A	Experience of economic distress since pandemic began - Domain 4 (could not pay mortgage or rent)	1 = Yes; 2 = No; 9 = Refuse
Q10_4B	Experience of economic distress in past 30 days - Domain 4 (could not pay mortgage or rent)	1 = Yes; 2 = No; 9 = Refuse
Q10_5A	Experience of economic distress since pandemic began - Domain 5 (pawned or sold something)	1 = Yes; 2 = No; 9 = Refuse
Q10_5B	Experience of economic distress in past 30 days - Domain 5 (pawned or sold something)	1 = Yes; 2 = No; 9 = Refuse
Q10_6A	Experience of economic distress since pandemic began - Domain 6 (went without meal)	1 = Yes; 2 = No; 9 = Refuse
Q10_6B	Experience of economic distress in past 30 days - Domain 6 (went without meal)	1 = Yes; 2 = No; 9 = Refuse
Q10_7A	Experience of economic distress since pandemic began - Domain 7 (asked for financial help from friends or family)	1 = Yes; 2 = No; 9 = Refuse
Q10_7B	Experience of economic distress in past 30 days - Domain 7 (asked for financial help from friends or family)	1 = Yes; 2 = No; 9 = Refuse
Q10_8A	Experience of economic distress since pandemic began - Domain 8 (asked for help from social services or charities)	1 = Yes; 2 = No; 9 = Refuse
Q10_8B	Experience of economic distress in past 30 days - Domain 8 (asked for help from social services or charities)	1 = Yes; 2 = No; 9 = Refuse
Q11_1	How to find money to pay for 5000 Bahts expense - Method 1 (put on credit card and pay at next statement)	0 = No; 1 = Yes
Q11_2	How to find money to pay for 5000 Bahts expense - Method 2 (put on credit card and pay off over time)	0 = No; 1 = Yes
Q11_3	How to find money to pay for 5000 Bahts expense - Method 3 (with money in account or cash or cash equivalent)	0 = No; 1 = Yes
Q11_4	How to find money to pay for 5000 Bahts expense - Method 4 (bank loan or line of credit)	0 = No; 1 = Yes
Q11_5	How to find money to pay for 5000 Bahts expense - Method 5 (borrowing from a friend or family member)	0 = No; 1 = Yes
Q11_6	How to find money to pay for 5000 Bahts expense - Method 6 (payday loan, deposit advance, overdraft)	0 = No; 1 = Yes
Q11_7	How to find money to pay for 5000 Bahts expense - Method 7 (selling personal items)	0 = No; 1 = Yes
Q11_8	How to find money to pay for 5000 Bahts expense - Method 8 (pawning assets)	0 = No; 1 = Yes
Q11_9	How to find money to pay for 5000 Bahts expense - Method 9 (not able to pay)	0 = No; 1 = Yes
Q11_10	How to find money to pay for 5000 Bahts expense - Method 10 (others)	0 = No; 1 = Yes
Q11_10Other	Specify other methods	(text)
Q11_99	How to find money to pay for 5000 Bahts expense - Method 99 (refuse to answer)	0 = No; 1 = Yes
Q13GAD_1	GAD-7 Item 1: Feeling nervous, anxious or on edge?	0 = Not at all; 1 = Several days (1-7 days); 2 = More than 7 days (8-11 days); 3 = Nearly every day (12-14 days)
Q13GAD_2	GAD-7 Item 2: Not being able to stop or control worrying?	0 = Not at all; 1 = Several days (1-7 days); 2 = More than 7 days (8-11 days); 3 = Nearly every day (12-14 days)
Q13GAD_3	GAD-7 Item 3: Worrying too much about different things?	0 = Not at all; 1 = Several days (1-7 days); 2 = More than 7 days (8-11 days); 3 = Nearly every day (12-14 days)
Q13GAD_4	GAD-7 Item 4: Trouble relaxing?	0 = Not at all; 1 = Several days (1-7 days); 2 = More than 7 days (8-11 days); 3 = Nearly every day (12-14 days)
Q13GAD_5	GAD-7 Item 5: Being so restless that it is hard to sit still?	0 = Not at all; 1 = Several days (1-7 days); 2 = More than 7 days (8-11 days); 3 = Nearly every day (12-14 days)
Q13GAD_6	GAD-7 Item 6: Becoming easily annoyed or irritable?	0 = Not at all; 1 = Several days (1-7 days); 2 = More than 7 days (8-11 days); 3 = Nearly every day (12-14 days)
Q13GAD_7	GAD-7 Item 7: Feeling afraid as if something awful might happen?	0 = Not at all; 1 = Several days (1-7 days); 2 = More than 7 days (8-11 days); 3 = Nearly every day (12-14 days)
Q13PHQ_1	PHQ-2 Item 1: Little interest or pleasure in doing things?	0 = Not at all; 1 = Several days (1-7 days); 2 = More than 7 days (8-11 days); 3 = Nearly every day (12-14 days)
Q13PHQ_2	PHQ-2 Item 2: Feeling down, depressed or hopeless?	0 = Not at all; 1 = Several days (1-7 days); 2 = More than 7 days (8-11 days); 3 = Nearly every day (12-14 days)
Q14	In your entire lifetime, have you smoked more than 5 packs or 100 sticks of cigarettes or roll-your-own cigarettes?	1 = Never (Skip to Question 16); 2 = Yes, but less than 5 packs or 100 sticks in lifetime; 3 = Yes; 9 = No (Skip to Question 16)
Q15	When was the last time you smoked?	1 = More than 12 months ago; 2 = More than 30 days ago but within past 12 months; 3 = More than 1 week ago but within past 30 days; 4 = Within the past 1 week; 9 = Refuse to answer
Q16	During the past 30 days, how often did you play sports/exercise (more than 20 minutes per session)?	0 = None; 1 = 1-2 days/week; 2 = 3-4 days/week; 3 = 5-7 days/week; 9 = Refuse to answer
Q17	During the past 30 days, how long do you generally sleep at night (or during the day for some occupations such as security guard)?	1 = 4 hours or less; 2 = 5 hours; 3 = 6 hours; 4 = 7 hours; 5 = 8 hours or more; 8 = Don't know / not sure; 9 = Refuse to answer
Q18	Within the past 30 days, have you gambled (including underground lottery and Thai state lottery)?	0 = No; 1 = Yes; 9 = Refuse to answer
Q19	During the past 30 days, on how many days did you play video games (Including PC games, mobile phone games, and other electronic gaming devices)?	0 = None (Skip to Question 21); 1 = 1-2 days; 2 = 3-5 days; 3 = 6-9 days; 4 = 10-19 days; 5 = 20 days or more; 9 = Refuse to answer (Skip to Question 21)
Q20	On the days that you played video games, how many hours did you play?	0 = Less than 1 hour; 1 = 1-2 hours; 2 = 3-4 hours; 3 = More than 4 hours; 9 = Refuse to answer
Q21	During the past 30 days, on how many days did you use social media (all platforms combined)?	0 = None (Skip to General Information); 1 = 1-2 days; 2 = 3-5 days; 3 = 6-9 days; 4 = 10-19 days; 5 = 20 days or more; 9 = Refuse to answer (Skip to General Information)
Q22	On the days that you used social media, how many hours did you spend on social media?	0 = Less than 1 hour; 1 = 1-2 hours; 2 = 3-4 hours; 3 = More than 4 hours; 9 = Refuse to answer
Sex	Sex	1 = Male; 2 = Female
Age	Age in years	(integer)
Status	Marital Status	1 = Single; 2 = Married with child(ren); 3 = Married, no children; 4 = Widowed/Divorced/Separated
Edu	Highest level of education completed	1 = Never went to school; 2 = Primary school; 3 = Junior high school; 4 = High school; 5 = Vocational certificate; 6 = Vocational diploma; 7 = Associate's degree; 8 = Bachelor's degree; 9 = Higher than bachelor's degree
Salary	Average monthly income	1 = No more than 5,000 Bahts; 2 = 5,001 - 10,000 Bahts; 3 = 10,001 - 20,000 Bahts; 4 = 20,001 - 30,000 Bahts; 5 = 30,001 - 40,000 Bahts; 6 = 40,001 - 50,000 Bahts; 7 = more than 50,000 Bahts
